# Supplementary material for: A label-free microLC–SWATH-MS methodology with immunoaffinity depletion of highly abundant serum proteins for quantitative proteomic comparison of fresh-frozen human normal breast tissue and tumor clinical specimens
Source: Front Mol Biosci. 2026 Feb 19;13:1739472. doi: 10.3389/fmolb.2026.1739472 (PMC12960151; doi:10.3389/fmolb.2026.1739472)
Supplement: Supplementary file 1 [file DataSheet1.xlsx]

## Sheet: Description
Supplementary material:
Article title:	A label-free microLC-SWATH-MS methodology with immunoaffinity depletion of highly abundant serum proteins for quantitative proteomic comparison of fresh-frozen human normal breast tissue and tumor clinical specimens
Authors:	Katarzyna Macur1*, Aleksandra E. Bogucka2, Anna Fel-Tukalska3, Jarosław Skokowski4,5, Stanisław Ołdziej3, Paulina Czaplewska1
Affiliations:	1 Laboratory of Mass Spectrometry, Core Facility Laboratories, Intercollegiate Faculty of Biotechnology University of Gdańsk and Medical University of Gdańsk, Gdańsk, Poland
	2 Department of Physiology, Medical University of Gdańsk, Gdańsk, Poland,
	3 Laboratory of Biopolymer Structure, Intercollegiate Faculty of Biotechnology University of Gdańsk and Medical University of Gdańsk, Gdańsk, Poland,
	4 Faculty of Medicine, Academy of Applied Medical and Social Sciences – AMiSNS (Akademia Medycznych i Społecznych Nauk Stosowanych), Elbląg, Poland
	5 Clinical Department of General Surgery and Surgical Oncology, “Saint Wojciech” Hospital, “Copernicus” Health Center, Gdańsk, Poland
Correspondence:	*Corresponding Author
	katarzyna.macur@ug.edu.pl

## Sheet: Table S1
Table S1. Clinical data for the human normal breast tissue and breast tumor samples investigated in the presented SWATH study.
Sample	Receptors overexpression			T	N	M	pTNM
	ER	PR	HER2
1P	+	+	+	0	0	0	-
2P	-	-	-	0	0	0	-
4P	+	+	+	0	0	0	-
5P	-	-	-	0	0	0	-
7P	+	+	+	0	0	0	-
8P	-	-	-	0	0	0	-
11P	+	+	+	0	0	0	-
12P	-	-	-	0	0	0	-
14P	+	+	+	0	0	0	-
15P	+	+	+	0	0	0	-
19P	-	-	-	0	0	0	-
20P	-	-	-	0	0	0	-
1C	+	+	+	1	0	0	IA
2C	-	-	-	1	0	0	IA
4C	+	+	+	1	1	0	IIA
5C	-	-	-	1	1	0	IIA
7C	+	+	+	2	0	0	IIA
8C	-	-	-	2	0	0	IIA
11C	+	+	+	2	1	0	IIB
12C	-	-	-	2	1	0	IIB
14C	+	+	+	3	0	0	IIB
15C	+	+	+	3	1	0	IIIA
19C	-	-	-	3	1	0	IIIA
20C	-	-	-	3	0	0	IIB

## Sheet: Table S2
Table S2. Proteins identified in the normal breast tissue samples in the ProteinPilot database search of the DDA LC-MS/MS data.
N	Unused	Total	% Coverage	Uniprot ID	Protein name	Peptides(95%)
1	306.09	306.09	87.5	P02768	Serum albumin	388
2	154.06	154.06	55	Q09666	Neuroblast differentiation-associated protein AHNAK	86
3	130.34	130.34	78.7	P08123	Collagen alpha-2(I) chain	192
4	125	125	77.6	P02452	Collagen alpha-1(I) chain	258
5	77.37	77.37	63	P02787	Serotransferrin	49
6	76.24	76.24	79.2	P08670	Vimentin	59
7	70.75	70.75	74.9	P01009	Alpha-1-antitrypsin	46
8	70.19	70.19	95.2	P68871	Hemoglobin subunit beta	89
9	63.78	65.68	63	P02461	Collagen alpha-1(III) chain	77
10	60.5	60.5	56.9	P02545	Prelamin-A/C	35
11	53.7	53.7	24.4	P12111	Collagen alpha-3(VI) chain	27
12	53.23	53.23	95.1	P69905	Hemoglobin subunit alpha	47
13	51.15	51.15	69.5	P00738	Haptoglobin	32
14	47.93	47.93	78.6	P02647	Apolipoprotein A-I	38
15	45.6	45.6	78.6	P07585	Decorin	38
16	39.3	39.36	63	P51884	Lumican	44
17	38.62	38.62	59.3	P02675	Fibrinogen beta chain	25
18	37.97	37.97	62.8	P02790	Hemopexin	25
19	37.36	37.36	67.2	P01859	Immunoglobulin heavy constant gamma 2	29
20	34.32	34.32	61.3	P63261	Actin, cytoplasmic 2	22
21	32.86	32.86	96.6	P0DP25	Calmodulin-3	43
22	31.92	31.93	38.5	P02671	Fibrinogen alpha chain	23
23	31.8	31.8	71.1	P01876	Immunoglobulin heavy constant alpha 1	22
24	30.97	30.97	56.6	P07355	Annexin A2	18
25	30.7	30.71	51.5	P08727	Keratin, type I cytoskeletal 19	15
26	30.43	30.43	31.1	Q05707	Collagen alpha-1(XIV) chain	16
27	29.23	30.85	50.3	P05787	Keratin, type II cytoskeletal 8	17
28	27.91	27.91	51	P20774	Mimecan	21
29	27.71	27.71	53.4	P25311	Zinc-alpha-2-glycoprotein	17
30	26.34	26.34	54.1	P08758	Annexin A5	16
31	26.31	26.31	55.2	P02763	Alpha-1-acid glycoprotein 1	22
32	25.58	25.58	48.1	P12109	Collagen alpha-1(VI) chain	13
33	22.6	22.6	42.4	P02679	Fibrinogen gamma chain	14
34	20.34	20.34	42.5	P12110	Collagen alpha-2(VI) chain	10
35	20.15	20.15	48.7	O60240	Perilipin-1	10
36	19.95	19.95	40.6	P04217	Alpha-1B-glycoprotein	10
37	19.86	19.86	52.1	P09493	Tropomyosin alpha-1 chain	11
38	19.24	19.24	87.9	P01834	Immunoglobulin kappa constant	16
39	18	18	69.7	P15090	Fatty acid-binding protein, adipocyte	10
40	18	18	44	P0DOX8	Immunoglobulin lambda-1 light chain	14
41	17.89	17.89	53.9	P02749	Beta-2-glycoprotein 1	9
42	16.5	16.5	45.6	Q6NZI2	Caveolae-associated protein 1	12
43	16.41	16.41	72	P02652	Apolipoprotein A-II	11
44	16.09	18.2	42.4	P21810	Biglycan	10
45	15.83	15.83	25	P07602	Prosaposin	10
46	15.77	15.77	24.3	P26038	Moesin	8
47	15.49	15.49	67.4	P24844	Myosin regulatory light polypeptide 9	8
48	15.35	33.59	59.2	P0DOX5	Immunoglobulin gamma-1 heavy chain	30
49	15.03	15.03	16.3	P01023	Alpha-2-macroglobulin	8
50	14.61	14.61	71.5	P62937	Peptidyl-prolyl cis-trans isomerase A	8
51	14.53	14.53	38.7	P04083	Annexin A1	8
52	14.5	14.5	39	P19338	Nucleolin	8
53	14	19.09	47.2	P67936	Tropomyosin alpha-4 chain	13
54	13.69	13.69	43.8	Q07507	Dermatopontin	7
55	13.53	13.53	71.4	P02766	Transthyretin	8
56	13.3	13.38	17.7	Q15149	Plectin	8
57	12.94	12.94	33.5	P02774	Vitamin D-binding protein	8
58	12.89	13.15	21.9	P35579	Myosin-9	8
59	12.88	12.88	82.2	P06703	Protein S100-A6	9
60	12.83	12.83	37.6	P02765	Alpha-2-HS-glycoprotein	8
61	12.69	12.69	25.6	P10909	Clusterin	7
62	12.23	12.24	55	P05997	Collagen alpha-2(V) chain	20
63	12.04	12.04	37.9	P32119	Peroxiredoxin-2	6
64	12	12	18.1	Q9NZN4	EH domain-containing protein 2	6
65	12	12	22.7	P61978	Heterogeneous nuclear ribonucleoprotein K	6
66	12	12	19.9	P25705	ATP synthase subunit alpha, mitochondrial	6
67	11.78	11.78	15.6	Q13813	Spectrin alpha chain, non-erythrocytic 1	6
68	11.72	11.72	34.6	P51888	Prolargin	6
69	11.55	11.55	33.3	P07237	Protein disulfide-isomerase	7
70	11.15	11.15	18.4	P14314	Glucosidase 2 subunit beta	6
71	10.85	10.85	72.6	P61604	10 kDa heat shock protein, mitochondrial	6
72	10.78	10.78	36.8	Q01995	Transgelin	6
73	10.67	10.67	35.5	P05090	Apolipoprotein D	7
74	10.61	10.61	60.7	P30041	Peroxiredoxin-6	5
75	10.56	10.56	62.1	P23528	Cofilin-1	5
76	10.46	10.49	11.7	P01024	Complement C3	5
77	10.43	10.43	45.4	Q93077	Histone H2A type 1-C	9
78	10.35	10.35	42.5	P12273	Prolactin-inducible protein	5
79	10.13	10.13	57.6	P60660	Myosin light polypeptide 6	6
80	10.12	10.12	26.9	P11021	78 kDa glucose-regulated protein	6
81	10.11	10.11	41.8	P62805	Histone H4	5
82	10.05	10.05	53.3	P09382	Galectin-1	9
83	10.01	20.05	53.7	P19652	Alpha-1-acid glycoprotein 2	13
84	10	40.62	92.5	P02042	Hemoglobin subunit delta	45
85	9.64	9.64	18.4	P68104	Elongation factor 1-alpha 1	8
86	9.29	12.6	34.1	P08729	Keratin, type II cytoskeletal 7	7
87	9.2	9.2	31.6	P06733	Alpha-enolase	6
88	9.1	9.1	38.6	Q8WU39	Marginal zone B- and B1-cell-specific protein	6
89	8.82	8.82	58.6	P07108	Acyl-CoA-binding protein	8
90	8.5	8.5	21.6	P01042	Kininogen-1	6
91	8.42	8.42	51.3	P04406	Glyceraldehyde-3-phosphate dehydrogenase	4
92	8.33	8.33	26	P06396	Gelsolin	4
93	8.22	8.22	19.4	P20908	Collagen alpha-1(V) chain	8
94	8.09	8.09	32.9	P27797	Calreticulin	4
95	8.02	25.85	50.7	P62736	Actin, aortic smooth muscle	17
96	8	8	32.7	P06576	ATP synthase subunit beta, mitochondrial	5
97	8	8	24.4	P30101	Protein disulfide-isomerase A3	4
98	8	8	45.4	P60903	Protein S100-A10	4
99	8	8	46.5	O75368	SH3 domain-binding glutamic acid-rich-like protein	4
100	7.89	7.89	37.7	P62258	14-3-3 protein epsilon	4
101	7.79	7.79	23.3	O95810	Caveolae-associated protein 2	4
102	7.78	8.61	37.7	P01591	Immunoglobulin J chain	5
103	7.77	7.79	24.6	Q05682	Caldesmon	4
104	7.72	7.76	17.8	Q9BQE3	Tubulin alpha-1C chain	4
105	7.41	7.41	17.6	P54727	UV excision repair protein RAD23 homolog B	4
106	6.86	6.86	57.1	P00441	Superoxide dismutase [Cu-Zn]	5
107	6.67	6.67	51.6	Q99879	Histone H2B type 1-M	4
108	6.6	6.61	13.7	Q16363	Laminin subunit alpha-4	5
109	6.51	6.51	35.4	P22626	Heterogeneous nuclear ribonucleoproteins A2/B1	3
110	6.4	6.4	19.4	P01008	Antithrombin-III	3
111	6.35	6.35	18.8	Q15063	Periostin	3
112	6.23	6.23	16.1	P04004	Vitronectin	3
113	6.21	8.9	23.1	P04264	Keratin, type II cytoskeletal 1	6
114	6.21	6.21	11	P43121	Cell surface glycoprotein MUC18	3
115	6.12	6.12	54.3	P31949	Protein S100-A11	3
116	6.1	6.1	43.8	P10599	Thioredoxin	4
117	6.09	6.1	30.2	O43852	Calumenin	3
118	6.04	6.04	33.7	O95994	Anterior gradient protein 2 homolog	3
119	6.03	6.44	26.8	Q03252	Lamin-B2	3
120	6.02	6.02	28.6	P16403	Histone H1.2	3
121	6.01	6.01	14.8	P68371	Tubulin beta-4B chain	3
122	6.01	6.01	47.4	P01619	Immunoglobulin kappa variable 3-20	3
123	6	15.69	40	P06753	Tropomyosin alpha-3 chain	9
124	6	6.03	23.4	Q02818	Nucleobindin-1	3
125	6	6	13.3	P00734	Prothrombin	3
126	6	6	43	Q14011	Cold-inducible RNA-binding protein	3
127	6	6	37.4	O43399	Tumor protein D54	3
128	6	6	13.4	P07910	Heterogeneous nuclear ribonucleoproteins C1/C2	3
129	6	6	44.8	P02753	Retinol-binding protein 4	3
130	5.94	6.39	10.1	P21333	Filamin-A	5
131	5.92	5.92	13	P34931	Heat shock 70 kDa protein 1-like	3
132	5.77	5.77	47.6	P30086	Phosphatidylethanolamine-binding protein 1	3
133	5.72	5.72	10.2	O43707	Alpha-actinin-4	3
134	5.59	5.59	34.7	Q9NS71	Gastrokine-1	3
135	5.58	5.58	65.1	P0CG48	Polyubiquitin-C	4
136	5.57	5.58	61.4	P62328	Thymosin beta-4	3
137	5.42	5.42	67	P05387	60S acidic ribosomal protein P2	3
138	5.01	5.01	17.7	P26599	Polypyrimidine tract-binding protein 1	3
139	4.95	4.95	54.4	Q71DI3	Histone H3.2	4
140	4.77	4.77	20.6	Q8NBS9	Thioredoxin domain-containing protein 5	3
141	4.73	4.73	7.9	P98160	Basement membrane-specific heparan sulfate proteoglycan core protein	3
142	4.49	4.49	22.7	P00325	Alcohol dehydrogenase 1B	3
143	4.4	4.4	31	P00915	Carbonic anhydrase 1	3
144	4.19	4.19	32.5	P06702	Protein S100-A9	3
145	4.18	4.18	47.3	P05109	Protein S100-A8	2
146	4.15	4.15	7.2	Q16853	Membrane primary amine oxidase	2
147	4.11	5.82	11.3	P13645	Keratin, type I cytoskeletal 10	4
148	4.11	4.11	25	P51858	Hepatoma-derived growth factor	2
149	4.06	4.06	9.5	P14625	Endoplasmin	3
150	4.01	4.01	6.7	P13611	Versican core protein	2
151	4.01	4.01	15.7	Q9BX66	Sorbin and SH3 domain-containing protein 1	2
152	4.01	4.01	18.9	Q14103	Heterogeneous nuclear ribonucleoprotein D0	2
153	4.01	4.01	8.3	P08133	Annexin A6	2
154	4	27.67	51.7	P01860	Immunoglobulin heavy constant gamma 3	21
155	4	16	81.1	P0DOY3	Immunoglobulin lambda constant 3	14
156	4	4.01	25	P55327	Tumor protein D52	2
157	4	4	12.3	P38159	RNA-binding motif protein, X chromosome	2
158	4	4	10.5	P20810	Calpastatin	2
159	4	4	12.2	P02760	Protein AMBP	2
160	4	4	45.7	P23297	Protein S100-A1	2
161	4	4	40.8	P01615	Immunoglobulin kappa variable 2D-28	2
162	4	4	21.6	P06454	Prothymosin alpha	4
163	3.81	3.81	20.7	P31943	Heterogeneous nuclear ribonucleoprotein H	2
164	3.74	3.74	39.1	P04271	Protein S100-B	2
165	3.59	3.59	13.7	Q9Y5Z4	Heme-binding protein 2	2
166	3.45	3.45	19	P36578	60S ribosomal protein L4	2
167	3.44	3.44	26.3	P31942	Heterogeneous nuclear ribonucleoprotein H3	2
168	3.34	3.34	8.5	P16070	CD44 antigen	2
169	3.3	15.2	68.4	P19105	Myosin regulatory light chain 12A	8
170	3.2	3.2	49.1	P18859	ATP synthase-coupling factor 6, mitochondrial	2
171	3.14	3.14	6.8	P22105	Tenascin-X	2
172	3.14	3.14	9.3	P35637	RNA-binding protein FUS	2
173	3.13	3.13	35.6	P26447	Protein S100-A4	2
174	3.1	3.77	7.5	Q15746	Myosin light chain kinase, smooth muscle	3
175	2.82	2.82	16.6	P22676	Calretinin	2
176	2.81	4.99	25.1	Q06830	Peroxiredoxin-1	3
177	2.42	2.43	19.6	P10809	60 kDa heat shock protein, mitochondrial	2
178	2.41	2.42	29	P06727	Apolipoprotein A-IV	1
179	2.41	2.42	15.1	P00747	Plasminogen	2
180	2.4	2.4	16.5	P00918	Carbonic anhydrase 2	2
181	2.39	2.39	51.4	Q9NZT1	Calmodulin-like protein 5	2
182	2.36	2.36	19.6	P60174	Triosephosphate isomerase	1
183	2.35	2.35	5.4	P11047	Laminin subunit gamma-1	1
184	2.27	2.27	10.2	P27816	Microtubule-associated protein 4	1
185	2.24	2.24	10.3	Q01105	Protein SET	1
186	2.23	2.24	30.3	P61769	Beta-2-microglobulin	2
187	2.21	2.21	16.3	Q15293	Reticulocalbin-1	1
188	2.08	2.08	12	P02792	Ferritin light chain	1
189	2.07	5.34	19	P25940	Collagen alpha-3(V) chain	4
190	2.05	18.25	45.1	P07951	Tropomyosin beta chain	10
191	2.05	2.05	31.6	Q99584	Protein S100-A13	1
192	2.04	5.5	20.8	P35749	Myosin-11	3
193	2.04	2.04	11.2	P21695	Glycerol-3-phosphate dehydrogenase [NAD(+)], cytoplasmic	1
194	2.02	2.02	37.2	P10606	Cytochrome c oxidase subunit 5B, mitochondrial	2
195	2.02	2.02	11	Q12805	EGF-containing fibulin-like extracellular matrix protein 1	2
196	2.01	10.1	46.6	P02458	Collagen alpha-1(II) chain	13
197	2.01	6.01	34.7	P63104	14-3-3 protein zeta/delta	3
198	2.01	2.02	7.8	Q9NQC3	Reticulon-4	1
199	2.01	2.01	16.5	Q02952	A-kinase anchor protein 12	1
200	2.01	2.01	12	Q00839	Heterogeneous nuclear ribonucleoprotein U	1
201	2.01	2.01	15.3	P02794	Ferritin heavy chain	1
202	2.01	2.01	48.7	Q15847	Adipogenesis regulatory factor	2
203	2	34.32	61.3	P60709	Actin, cytoplasmic 1	24
204	2	6	39.8	P16402	Histone H1.3	3
205	2	2.29	5.5	P20700	Lamin-B1	1
206	2	2.11	9.5	P52566	Rho GDP-dissociation inhibitor 2	1
207	2	2.03	8.1	P00751	Complement factor B	1
208	2	2.02	19.8	Q96D15	Reticulocalbin-3	1
209	2	2.02	12	P01780	Immunoglobulin heavy variable 3-7	1
210	2	2.01	8.2	A6NFY4	Nuclear envelope integral membrane protein 2	1
211	2	2	17.1	Q15424	Scaffold attachment factor B1	1
212	2	2	11.3	Q12906	Interleukin enhancer-binding factor 3	1
213	2	2	15.4	P55072	Transitional endoplasmic reticulum ATPase	1
214	2	2	6.8	E9PAV3	Nascent polypeptide-associated complex subunit alpha, muscle-specific form	1
215	2	2	16.3	Q9BXN1	Asporin	1
216	2	2	4.9	Q96Q06	Perilipin-4	1
217	2	2	13	P36957	Dihydrolipoyllysine-residue succinyltransferase component of 2-oxoglutarate dehydrogenase complex, mitochondrial	1
218	2	2	6.4	P0DOX6	Immunoglobulin mu heavy chain	2
219	2	2	18.4	Q9BUP0	EF-hand domain-containing protein D1	1
220	2	2	44.4	Q14508	WAP four-disulfide core domain protein 2	1
221	2	2	34.5	P26885	Peptidyl-prolyl cis-trans isomerase FKBP2	1
222	2	2	17.5	P07305	Histone H1.0	1
223	2	2	10.7	Q14847	LIM and SH3 domain protein 1	1
224	2	2	16.9	Q03135	Caveolin-1	1
225	2	2	13.3	Q01469	Fatty acid-binding protein, epidermal	1
226	2	2	34.7	P06312	Immunoglobulin kappa variable 4-1	1
227	2	2	4.1	Q15637	Splicing factor 1	1
228	2	2	22.1	P14854	Cytochrome c oxidase subunit 6B1	1
229	2	2	9.9	P05452	Tetranectin	1
230	2	2	12.7	P04792	Heat shock protein beta-1	1
231	2	2	21.4	P04155	Trefoil factor 1	1
232	2	2	16.4	Q8NI22	Multiple coagulation factor deficiency protein 2	1
233	2	2	6.9	Q13361	Microfibrillar-associated protein 5	1
234	2	2	17.4	P62857	40S ribosomal protein S28	1
235	2	2	6.7	P24534	Elongation factor 1-beta	1
236	2	2	10.8	P20962	Parathymosin	1
237	2	2	6.7	P08294	Extracellular superoxide dismutase [Cu-Zn]	1
238	2	2	19.8	P07919	Cytochrome b-c1 complex subunit 6, mitochondrial	1
239	2	2	5.7	P07737	Profilin-1	1
240	2	2	11.1	P01700	Immunoglobulin lambda variable 1-47	1
241	2	2	10.2	O76070	Gamma-synuclein	1
242	2	2	13.5	O75531	Barrier-to-autointegration factor	1
243	1.92	1.92	12.7	Q15661	Tryptase alpha/beta-1	1
244	1.89	1.89	4.9	Q8TE82	SH3 domain and tetratricopeptide repeat-containing protein 1	1
245	1.89	1.89	5.4	P08559	Pyruvate dehydrogenase E1 component subunit alpha, somatic form, mitochondrial	1
246	1.84	1.84	8.1	P27824	Calnexin	1
247	1.8	1.8	9	Q99497	Protein DJ-1	1
248	1.75	1.75	28	Q9BRL6	Serine/arginine-rich splicing factor 8	1
249	1.66	1.66	5.1	Q14624	Inter-alpha-trypsin inhibitor heavy chain H4	1
250	1.54	1.54	21.1	P00558	Phosphoglycerate kinase 1	1
251	1.53	1.54	15.7	Q99729	Heterogeneous nuclear ribonucleoprotein A/B	2
252	1.52	1.52	9.6	P48681	Nestin	1
253	1.4	1.4	4.5	P02751	Fibronectin	1
254	1.28	1.28	5.7	Q13561	Dynactin subunit 2	1
255	1.26	1.76	21.6	P35908	Keratin, type II cytoskeletal 2 epidermal	2
256	1.21	1.21	23.2	O75347	Tubulin-specific chaperone A	1
257	1.19	1.19	6.2	P80303	Nucleobindin-2	1
258	1.14	1.14	26.9	P16949	Stathmin	2
259	1.1	1.1	2.9	Q9UM47	Neurogenic locus notch homolog protein 3	1
260	1.1	1.1	10.2	Q01844	RNA-binding protein EWS	1
261	1.1	1.1	9.9	P20042	Eukaryotic translation initiation factor 2 subunit 2	1
262	1.06	1.23	7.4	P35527	Keratin, type I cytoskeletal 9	1
263	1.04	1.04	6.3	P08603	Complement factor H	1
264	0.84	0.84	7.1	RRRRRQ86VH2	REVERSED Kinesin-like protein KIF27	1
265	0.81	0.81	12	P04040	Catalase	1
266	0.75	0.75	7.4	Q07021	Complement component 1 Q subcomponent-binding protein, mitochondrial	1
267	0.67	0.67	2.2	P11279	Lysosome-associated membrane glycoprotein 1	1
268	0.65	0.65	11.3	P52565	Rho GDP-dissociation inhibitor 1	1
269	0.59	0.59	6.7	P99999	Cytochrome c	1
270	0.54	0.54	2.8	Q14201	Protein BTG3	1
271	0.53	0.53	13.6	Q15843	NEDD8	1
272	0.43	0.43	16.2	Q6IS14	Eukaryotic translation initiation factor 5A-1-like	1
273	0.42	0.42	4.1	P00450	Ceruloplasmin	0
274	0.39	0.39	5.9	Q9NRN5	Olfactomedin-like protein 3	1
275	0.37	0.37	2.7	RRRRRA5D6W6	REVERSED Fat storage-inducing transmembrane protein 1	1
276	0.36	0.36	4.6	Q8N414	PiggyBac transposable element-derived protein 5	1
277	0.33	0.33	4.6	RRRRRQ9H2F3	REVERSED 3 beta-hydroxysteroid dehydrogenase type 7	1
278	0.32	0.32	7.3	P47755	F-actin-capping protein subunit alpha-2	1
279	0.29	0.29	17.8	Q96DR8	Mucin-like protein 1	1
280	0.28	0.38	6.2	A4UGR9	Xin actin-binding repeat-containing protein 2	0
281	0.26	0.26	7.2	Q9NQT4	Exosome complex component RRP46	0
282	0.25	0.25	7.9	Q8N1G1	RNA exonuclease 1 homolog	0
283	0.25	0.25	3.2	RRRRRO75676	REVERSED Ribosomal protein S6 kinase alpha-4	0
284	0.23	0.23	3	RRRRRQ86X83	REVERSED COMM domain-containing protein 2	0
285	0.21	6.48	55.6	Q16778	Histone H2B type 2-E	4
286	0.2	0.2	8.4	RRRRRP83436	REVERSED Conserved oligomeric Golgi complex subunit 7	1
287	0.19	0.19	2.3	O60271	C-Jun-amino-terminal kinase-interacting protein 4	1
288	0.19	0.19	6	RRRRRP0C7I0	REVERSED Inactive ubiquitin carboxyl-terminal hydrolase 17-like protein 8	0
289	0.18	0.19	5.4	RRRRRQ53HC0	REVERSED Coiled-coil domain-containing protein 92	0
290	0.18	0.18	7.7	RRRRRO95271	REVERSED Tankyrase-1	0
291	0.18	0.18	27.6	RRRRRP07585	REVERSED Decorin	0
292	0.18	0.18	6.5	Q96CN9	GRIP and coiled-coil domain-containing protein 1	0
293	0.17	0.17	8.4	RRRRRQ02388	REVERSED Collagen alpha-1(VII) chain	0
294	0.16	0.16	5.2	RRRRRQ9Y2Z2	REVERSED Protein MTO1 homolog, mitochondrial	0
295	0.16	0.16	2.5	Q05469	Hormone-sensitive lipase	0
296	0.14	0.15	2.8	RRRRRQ6V0I7	REVERSED Protocadherin Fat 4	0
297	0.14	0.14	4.8	RRRRRQ2M3G0	REVERSED ATP-binding cassette sub-family B member 5	1
298	0.14	0.14	1.5	Q14679	Tubulin polyglutamylase TTLL4	0
299	0.14	0.14	2.9	RRRRRP04196	REVERSED Histidine-rich glycoprotein	0
300	0.13	0.13	8.7	RRRRRO43237	REVERSED Cytoplasmic dynein 1 light intermediate chain 2	0
301	0.13	0.13	14.6	RRRRRQ6DKI1	REVERSED 60S ribosomal protein L7-like 1	0
302	0.12	0.12	4.8	Q9NXG0	Centlein	0
303	0.11	5.78	15.7	Q04695	Keratin, type I cytoskeletal 17	3
304	0.11	0.11	10.2	P06748	Nucleophosmin	2
305	0.11	0.11	1.7	P57678	Gem-associated protein 4	0
306	0.11	0.11	6.3	P50552	Vasodilator-stimulated phosphoprotein	0
307	0.11	0.11	5.8	O43768	Alpha-endosulfine	0
308	0.1	0.1	11.3	Q9Y6H1	Coiled-coil-helix-coiled-coil-helix domain-containing protein 2	0
309	0.09	0.11	4.4	Q92797	Symplekin	0
310	0.09	0.09	8.4	RRRRRQ5VTR2	REVERSED E3 ubiquitin-protein ligase BRE1A	0
311	0.09	0.09	10.2	RRRRRQ9H0G5	REVERSED Nuclear speckle splicing regulatory protein 1	0
312	0.09	0.09	6.1	Q96E22	Dehydrodolichyl diphosphate synthase complex subunit NUS1	0
313	0.08	2.1	12	RRRRRQ8N0T1	REVERSED Uncharacterized protein C8orf59	1
314	0.08	0.08	11.6	P08572	Collagen alpha-2(IV) chain	0
315	0.08	0.08	2.8	P98088	Mucin-5AC	0
316	0.08	0.08	5.1	O43313	ATM interactor	0
317	0.08	0.08	5.7	Q96PX9	Pleckstrin homology domain-containing family G member 4B	0
318	0.08	0.08	2.7	RRRRRP98175	REVERSED RNA-binding protein 10	0
319	0.07	0.08	7.7	RRRRRQ9HA90	REVERSED EF-hand and coiled-coil domain-containing protein 1	0
320	0.07	0.07	3.7	RRRRRP04920	REVERSED Anion exchange protein 2	1
321	0.07	0.07	4.6	RRRRRQ8IY33	REVERSED MICAL-like protein 2	0
322	0.07	0.07	2.4	Q2KHM9	Protein moonraker	0
323	0.07	0.07	1.8	Q92542	Nicastrin	0
324	0.07	0.07	3.1	RRRRRQ9UNH6	REVERSED Sorting nexin-7	0
325	0.06	3.28	14	P13942	Collagen alpha-2(XI) chain	2
326	0.06	0.06	1.2	RRRRRP46531	REVERSED Neurogenic locus notch homolog protein 1	0
327	0.06	0.06	4.1	RRRRRQ93033	REVERSED Immunoglobulin superfamily member 2	0
328	0.06	0.06	5	Q9BPU6	Dihydropyrimidinase-related protein 5	0
329	0.05	0.06	3.4	RRRRRO15050	REVERSED TPR and ankyrin repeat-containing protein 1	0
330	0.05	0.06	5.9	RRRRRQ5H9J9	REVERSED T-complex protein 11 X-linked protein 2	0
331	0.05	0.06	16.3	Q9UMX5	Neudesin	0
332	0.05	0.05	4.4	RRRRRQ7Z2Y8	REVERSED Interferon-induced very large GTPase 1	0
333	0.05	0.05	4.5	Q9UL36	Zinc finger protein 236	0
334	0.05	0.05	5.2	RRRRRO95239	REVERSED Chromosome-associated kinesin KIF4A	0
335	0.05	0.05	3.3	O60241	Adhesion G protein-coupled receptor B2	0
336	0.05	0.05	4	RRRRRQ8N7U6	REVERSED EF-hand domain-containing family member B	0
337	0.05	0.05	4.2	Q9UKF2	Disintegrin and metalloproteinase domain-containing protein 30	0
338	0.05	0.05	3.1	Q9NV70	Exocyst complex component 1	0
339	0.05	0.05	7.5	Q96I13	Protein ABHD8	0
340	0.05	0.05	1.7	RRRRRQ7Z5M5	REVERSED Transmembrane channel-like protein 3	0
341	0.05	0.05	1.9	Q9NZB2	Constitutive coactivator of PPAR-gamma-like protein 1	0
342	0.05	0.05	2.1	RRRRRP29353	REVERSED SHC-transforming protein 1	0

## Sheet: Table S3
Table S3. Proteins identified in the breast tumor samples in the ProteinPilot database search of the DDA LC-MS/MS data.
N	Unused	Total	% Coverage	Uniprot ID	Protein name	Peptides(95%)
1	264.57	264.57	61.4	Q09666	Neuroblast differentiation-associated protein AHNAK	149
2	152.45	152.45	81.3	P02768	Serum albumin	123
3	95.36	95.36	67.4	P08123	Collagen alpha-2(I) chain	86
4	91.78	91.78	64.7	P02452	Collagen alpha-1(I) chain	122
5	89.92	89.92	83.9	P08670	Vimentin	62
6	71.43	71.43	56	P02545	Prelamin-A/C	38
7	58.14	58.14	75.8	P08727	Keratin, type I cytoskeletal 19	31
8	57.61	57.61	79.7	P60709	Actin, cytoplasmic 1	46
9	52.37	52.37	79.8	P67936	Tropomyosin alpha-4 chain	39
10	49.48	55.5	59.6	P05787	Keratin, type II cytoskeletal 8	29
11	49.15	49.15	97.3	P0DP25	Calmodulin-3	76
12	47.18	47.18	77.2	P02647	Apolipoprotein A-I	34
13	47.12	47.12	52.9	P07602	Prosaposin	48
14	46.66	46.66	63.8	P07237	Protein disulfide-isomerase	25
15	45.26	45.26	64.8	P01009	Alpha-1-antitrypsin	29
16	45.16	45.16	43.5	P10809	60 kDa heat shock protein, mitochondrial	25
17	44.36	44.36	51.1	P19338	Nucleolin	32
18	44.03	44.03	53.8	P11021	78 kDa glucose-regulated protein	22
19	39.57	42.33	24.3	P35579	Myosin-9	23
20	39.38	39.38	51.7	P00738	Haptoglobin	19
21	38.41	38.77	52.9	P30101	Protein disulfide-isomerase A3	21
22	37.28	41.29	43	P02461	Collagen alpha-1(III) chain	39
23	36.1	36.17	28.4	P27816	Microtubule-associated protein 4	21
24	36.08	36.08	39	P68104	Elongation factor 1-alpha 1	20
25	34.42	34.42	93.9	P68871	Hemoglobin subunit beta	29
26	32.26	32.26	57.8	O43852	Calumenin	18
27	32.03	32.03	17.8	P02751	Fibronectin	18
28	30.79	30.79	69.1	P27797	Calreticulin	21
29	29.36	29.36	63.6	P21810	Biglycan	16
30	28.7	28.7	40	P61978	Heterogeneous nuclear ribonucleoprotein K	17
31	28.5	28.5	26.5	Q05682	Caldesmon	15
32	28.07	42.21	63.4	P09493	Tropomyosin alpha-1 chain	27
33	27.77	27.77	59.5	P51884	Lumican	24
34	27.72	27.72	44.8	P22626	Heterogeneous nuclear ribonucleoproteins A2/B1	18
35	27.6	27.77	59.1	P07585	Decorin	14
36	26.7	26.7	26.1	P02787	Serotransferrin	14
37	26.61	26.61	26.3	P14625	Endoplasmin	13
38	26.13	26.18	54.6	P16104	Histone H2AX	16
39	25.91	25.91	57	P04406	Glyceraldehyde-3-phosphate dehydrogenase	16
40	25.76	38.99	53.1	P08729	Keratin, type II cytoskeletal 7	19
41	24.76	24.76	80.1	P19105	Myosin regulatory light chain 12A	16
42	24.43	24.43	39.6	P07437	Tubulin beta chain	14
43	24.42	24.42	23.1	P02671	Fibrinogen alpha chain	13
44	24.17	24.17	39.7	P06576	ATP synthase subunit beta, mitochondrial	14
45	23.89	23.89	55	P51858	Hepatoma-derived growth factor	14
46	23.82	23.82	88.7	P60660	Myosin light polypeptide 6	16
47	23.31	23.31	61.2	P62805	Histone H4	18
48	23.02	23.59	14.3	Q15149	Plectin	10
49	22.98	22.98	84.5	P69905	Hemoglobin subunit alpha	16
50	22.32	22.32	50.3	P06748	Nucleophosmin	16
51	22.24	22.24	20.4	Q00839	Heterogeneous nuclear ribonucleoprotein U	14
52	22.05	22.05	56.2	P02763	Alpha-1-acid glycoprotein 1	13
53	21.63	21.65	30.9	Q15063	Periostin	11
54	21.49	21.49	92.2	P61604	10 kDa heat shock protein, mitochondrial	19
55	21.26	21.26	46.9	P08758	Annexin A5	12
56	20.86	27.71	32	P04264	Keratin, type II cytoskeletal 1	14
57	20.76	20.76	48.4	P09429	High mobility group protein B1	11
58	20.44	20.44	30	P26038	Moesin	12
59	20.42	20.42	75.3	P23528	Cofilin-1	10
60	20.06	20.06	32.6	P14618	Pyruvate kinase PKM	11
61	20.05	24.63	40.6	P09651	Heterogeneous nuclear ribonucleoprotein A1	14
62	20.02	20.48	33.6	Q02818	Nucleobindin-1	10
63	19.28	19.28	93.2	Q9NZT1	Calmodulin-like protein 5	13
64	19.24	19.24	50.7	Q01105	Protein SET	16
65	19.18	19.18	73.6	P07108	Acyl-CoA-binding protein	18
66	19.13	19.13	76.9	Q06830	Peroxiredoxin-1	10
67	18.99	19.01	41	P80303	Nucleobindin-2	11
68	18.89	18.89	84.4	P06703	Protein S100-A6	12
69	18.59	18.59	29.6	P54727	UV excision repair protein RAD23 homolog B	11
70	18.54	20.68	30	Q03252	Lamin-B2	10
71	18.5	18.5	66.1	P62937	Peptidyl-prolyl cis-trans isomerase A	10
72	18.41	18.45	25.3	P20810	Calpastatin	11
73	18.23	18.23	68.2	Q01995	Transgelin	9
74	18.09	24.36	48.8	P05783	Keratin, type I cytoskeletal 18	12
75	18.03	18.03	28.1	P07910	Heterogeneous nuclear ribonucleoproteins C1/C2	10
76	17.6	17.69	45.6	P20774	Mimecan	10
77	17.37	17.37	40.5	Q86V81	THO complex subunit 4	9
78	17.36	17.36	57.1	P57053	Histone H2B type F-S	14
79	17.23	17.23	85.7	P31949	Protein S100-A11	12
80	16.89	17.02	33.4	Q9BQE3	Tubulin alpha-1C chain	9
81	16.13	16.13	47.8	Q06323	Proteasome activator complex subunit 1	8
82	16	16	49.7	Q99497	Protein DJ-1	8
83	16	16	43.4	P04792	Heat shock protein beta-1	8
84	15.94	15.94	79.6	P62328	Thymosin beta-4	15
85	15.7	17.79	44.9	P23284	Peptidyl-prolyl cis-trans isomerase B	9
86	15.61	15.61	54.4	Q71DI3	Histone H3.2	8
87	15.42	15.42	41	P30040	Endoplasmic reticulum resident protein 29	9
88	15.35	15.35	74.8	P09382	Galectin-1	12
89	15.29	15.29	72.7	P00441	Superoxide dismutase [Cu-Zn]	9
90	15.24	15.24	41.8	P05090	Apolipoprotein D	8
91	15.19	15.19	42.5	P04083	Annexin A1	8
92	14.94	14.94	58	P60174	Triosephosphate isomerase	8
93	14.42	14.42	34.3	P0DOX5	Immunoglobulin gamma-1 heavy chain	11
94	14.37	14.37	23.7	P26599	Polypyrimidine tract-binding protein 1	15
95	14.35	14.35	33.9	P06733	Alpha-enolase	7
96	14.17	14.17	26.2	P42167	Lamina-associated polypeptide 2, isoforms beta/gamma	8
97	14.11	14.11	24.5	Q14103	Heterogeneous nuclear ribonucleoprotein D0	9
98	14.02	14.02	56.4	P16949	Stathmin	10
99	13.92	13.92	40.8	P40121	Macrophage-capping protein	8
100	13.82	18.25	30.8	P11142	Heat shock cognate 71 kDa protein	15
101	13.78	13.78	36.2	P16402	Histone H1.3	9
102	13.39	13.39	28.3	P01876	Immunoglobulin heavy constant alpha 1	7
103	13.08	13.08	67.5	O75368	SH3 domain-binding glutamic acid-rich-like protein	8
104	13.04	13.04	23.3	P14314	Glucosidase 2 subunit beta	6
105	12.98	12.98	91.3	P05387	60S acidic ribosomal protein P2	9
106	12.75	12.75	54.6	P30086	Phosphatidylethanolamine-binding protein 1	7
107	12.47	14.35	41.5	P55327	Tumor protein D52	9
108	12.41	13.22	10.7	P21333	Filamin-A	8
109	12.12	12.12	39.2	P29966	Myristoylated alanine-rich C-kinase substrate	6
110	12.05	12.05	49.1	O75347	Tubulin-specific chaperone A	6
111	12.01	12.01	17.5	P25705	ATP synthase subunit alpha, mitochondrial	6
112	12	12	55.7	P07737	Profilin-1	8
113	11.91	12.12	37.5	Q8NBS9	Thioredoxin domain-containing protein 5	7
114	11.77	11.77	65.7	P10599	Thioredoxin	6
115	11.62	11.62	48.1	P10606	Cytochrome c oxidase subunit 5B, mitochondrial	6
116	11.33	11.33	61.4	P06702	Protein S100-A9	7
117	11.31	21.68	31.5	P17661	Desmin	13
118	11.07	11.07	74.5	P0DOY3	Immunoglobulin lambda constant 3	7
119	10.97	10.97	41.3	O43399	Tumor protein D54	6
120	10.91	10.91	7.3	P24821	Tenascin	7
121	10.7	10.7	28	P07355	Annexin A2	5
122	10.59	10.59	36	Q15293	Reticulocalbin-1	6
123	10.59	10.59	39.7	P37802	Transgelin-2	6
124	10.5	17.7	17	P35749	Myosin-11	9
125	10.42	10.42	23.2	P05997	Collagen alpha-2(V) chain	12
126	10.41	10.41	46.8	P63241	Eukaryotic translation initiation factor 5A-1	5
127	10.35	10.35	72.8	P02766	Transthyretin	5
128	10.34	10.43	6.4	E9PAV3	Nascent polypeptide-associated complex subunit alpha, muscle-specific form	7
129	10.33	10.33	26	O14745	Na(+)/H(+) exchange regulatory cofactor NHE-RF1	5
130	10.25	13.46	25.7	P08238	Heat shock protein HSP 90-beta	10
131	10.19	12.67	21.5	P20700	Lamin-B1	6
132	10.12	10.13	11.9	Q9NQC3	Reticulon-4	6
133	10.11	10.11	29.2	Q9UNZ2	NSFL1 cofactor p47	5
134	10.09	10.12	42.5	P33241	Lymphocyte-specific protein 1	5
135	10	41.51	69.1	P06753	Tropomyosin alpha-3 chain	28
136	10	10	10.5	P11940	Polyadenylate-binding protein 1	5
137	10	10	14.8	Q96HC4	PDZ and LIM domain protein 5	5
138	10	10	54.6	Q15121	Astrocytic phosphoprotein PEA-15	6
139	9.95	9.95	29.1	Q14847	LIM and SH3 domain protein 1	6
140	9.83	12.01	38.9	P16401	Histone H1.5	9
141	9.79	9.79	51.3	O14561	Acyl carrier protein, mitochondrial	7
142	9.77	9.77	27.6	Q01130	Serine/arginine-rich splicing factor 2	6
143	9.68	9.72	10.9	Q12906	Interleukin enhancer-binding factor 3	5
144	9.68	9.68	50.8	Q8WU39	Marginal zone B- and B1-cell-specific protein	5
145	9.61	9.61	41.9	O75937	DnaJ homolog subfamily C member 8	5
146	9.45	9.45	14.4	P27824	Calnexin	5
147	9.41	9.41	16.4	Q14247	Src substrate cortactin	5
148	9.41	9.41	12.3	P10909	Clusterin	5
149	9.38	9.38	33.9	Q9BUP0	EF-hand domain-containing protein D1	5
150	9.37	9.37	32.9	P00558	Phosphoglycerate kinase 1	7
151	9.35	9.35	46	P02652	Apolipoprotein A-II	5
152	9.14	9.21	32.3	P06727	Apolipoprotein A-IV	5
153	8.82	8.82	38.7	Q8NC51	Plasminogen activator inhibitor 1 RNA-binding protein	5
154	8.77	8.77	18.2	P38159	RNA-binding motif protein, X chromosome	5
155	8.71	8.71	38.6	P53999	Activated RNA polymerase II transcriptional coactivator p15	4
156	8.67	8.67	59.4	P62987	Ubiquitin-60S ribosomal protein L40	10
157	8.66	8.67	85.7	P04080	Cystatin-B	4
158	8.59	8.59	21.5	Q6NZI2	Caveolae-associated protein 1	5
159	8.59	8.59	21.5	P51888	Prolargin	4
160	8.58	8.59	74.4	P14854	Cytochrome c oxidase subunit 6B1	5
161	8.57	8.57	51.8	P63104	14-3-3 protein zeta/delta	5
162	8.54	8.55	40.8	O14737	Programmed cell death protein 5	5
163	8.54	8.54	9.1	P12111	Collagen alpha-3(VI) chain	4
164	8.5	10.57	25.6	Q99729	Heterogeneous nuclear ribonucleoprotein A/B	6
165	8.43	8.43	29.4	P52597	Heterogeneous nuclear ribonucleoprotein F	5
166	8.42	8.43	34.4	Q13907	Isopentenyl-diphosphate Delta-isomerase 1	4
167	8.41	8.41	18.6	P52272	Heterogeneous nuclear ribonucleoprotein M	5
168	8.33	8.33	31	P09497	Clathrin light chain B	6
169	8.32	8.33	46.7	P99999	Cytochrome c	5
170	8.23	8.25	20.9	P01008	Antithrombin-III	4
171	8.19	8.19	27.7	P39687	Acidic leucine-rich nuclear phosphoprotein 32 family member A	5
172	8.06	8.23	31.5	P09496	Clathrin light chain A	6
173	8.06	8.08	13.7	P13796	Plastin-2	4
174	8.05	8.05	28.5	P29692	Elongation factor 1-delta	4
175	8.03	8.2	17.8	P12107	Collagen alpha-1(XI) chain	7
176	8.01	15.83	45.8	P19652	Alpha-1-acid glycoprotein 2	8
177	8.01	8.34	24.4	Q96D15	Reticulocalbin-3	4
178	8	8	30.4	P0DOX7	Immunoglobulin kappa light chain	6
179	7.93	7.94	11.8	P35637	RNA-binding protein FUS	4
180	7.84	7.89	13.7	Q9Y4L1	Hypoxia up-regulated protein 1	5
181	7.8	16	34.1	P51991	Heterogeneous nuclear ribonucleoprotein A3	8
182	7.77	22.63	79.7	P24844	Myosin regulatory light polypeptide 9	14
183	7.66	7.68	30.7	P24534	Elongation factor 1-beta	4
184	7.59	7.59	41.1	P02792	Ferritin light chain	4
185	7.54	7.54	52.5	P26447	Protein S100-A4	4
186	7.51	7.51	39.9	Q96K17	Transcription factor BTF3 homolog 4	4
187	7.45	7.46	21.6	P31948	Stress-induced-phosphoprotein 1	3
188	7.44	7.51	55.6	P18859	ATP synthase-coupling factor 6, mitochondrial	4
189	7.43	7.43	50.6	Q15843	NEDD8	4
190	7.41	7.41	19.8	Q92945	Far upstream element-binding protein 2	5
191	7.34	10.41	21.9	O75475	PC4 and SFRS1-interacting protein	6
192	7.33	7.33	26.6	Q07955	Serine/arginine-rich splicing factor 1	4
193	7.26	7.26	23.1	P04075	Fructose-bisphosphate aldolase A	4
194	7.24	39.29	65.4	P63267	Actin, gamma-enteric smooth muscle	27
195	7.08	9.3	29.3	P32119	Peroxiredoxin-2	5
196	7	9.46	18.4	P15311	Ezrin	5
197	7	7	52.7	P05109	Protein S100-A8	4
198	6.69	10.93	34.1	P01859	Immunoglobulin heavy constant gamma 2	7
199	6.57	6.71	26.8	Q15084	Protein disulfide-isomerase A6	4
200	6.44	6.44	38.2	P98179	RNA-binding protein 3	7
201	6.27	6.27	45.6	P55008	Allograft inflammatory factor 1	3
202	6.19	6.19	3.7	P13611	Versican core protein	3
203	6.11	6.11	48.5	P25398	40S ribosomal protein S12	3
204	6.04	6.04	17.1	P02790	Hemopexin	3
205	6.03	6.03	35.1	P06454	Prothymosin alpha	6
206	6.02	6.03	8	Q13435	Splicing factor 3B subunit 2	4
207	6.02	6.02	42.6	Q01523	Defensin-5	8
208	6.01	6.01	33.7	Q15717	ELAV-like protein 1	3
209	6	10.83	25.5	P35908	Keratin, type II cytoskeletal 2 epidermal	6
210	6	8.76	9.2	P13645	Keratin, type I cytoskeletal 10	5
211	6	6.15	32.6	Q14011	Cold-inducible RNA-binding protein	3
212	6	6.04	33.1	P68036	Ubiquitin-conjugating enzyme E2 L3	3
213	6	6	16.3	P23246	Splicing factor, proline- and glutamine-rich	3
214	6	6	19.2	Q07021	Complement component 1 Q subcomponent-binding protein, mitochondrial	3
215	6	6	12.5	Q15637	Splicing factor 1	3
216	6	6	20.8	P31942	Heterogeneous nuclear ribonucleoprotein H3	3
217	6	6	8.6	P02679	Fibrinogen gamma chain	4
218	6	6	23.1	Q9ULZ3	Apoptosis-associated speck-like protein containing a CARD	3
219	6	6	25.9	Q9H444	Charged multivesicular body protein 4b	4
220	6	6	15.1	P12273	Prolactin-inducible protein	3
221	5.74	5.74	24	Q16629	Serine/arginine-rich splicing factor 7	3
222	5.74	5.74	56.8	P61956	Small ubiquitin-related modifier 2	4
223	5.71	5.71	29.5	Q13185	Chromobox protein homolog 3	4
224	5.68	5.68	13.2	P16989	Y-box-binding protein 3	4
225	5.6	5.62	17.3	Q9UKM9	RNA-binding protein Raly	3
226	5.51	5.51	6.1	P13639	Elongation factor 2	3
227	5.43	5.43	10.3	O43707	Alpha-actinin-4	3
228	5.43	5.43	11.4	Q15942	Zyxin	5
229	5.32	5.32	9.5	P13473	Lysosome-associated membrane glycoprotein 2	3
230	5.27	5.3	15	P02765	Alpha-2-HS-glycoprotein	3
231	5.26	5.26	18.3	P30041	Peroxiredoxin-6	3
232	5.23	5.59	19.4	Q9P2E9	Ribosome-binding protein 1	4
233	5.22	5.22	9.5	P23588	Eukaryotic translation initiation factor 4B	3
234	5.14	5.14	26.8	P02794	Ferritin heavy chain	3
235	5.11	5.11	15.8	P50402	Emerin	4
236	5.07	5.07	32.6	O95994	Anterior gradient protein 2 homolog	3
237	5.07	5.07	6.7	P50454	Serpin H1	3
238	5.05	5.39	22.4	P52566	Rho GDP-dissociation inhibitor 2	3
239	4.97	4.97	9.2	P16070	CD44 antigen	3
240	4.97	4.97	72.8	Q9P1F3	Costars family protein ABRACL	3
241	4.89	4.9	36.1	P61769	Beta-2-microglobulin	3
242	4.89	4.89	40.7	P55145	Mesencephalic astrocyte-derived neurotrophic factor	5
243	4.68	4.68	20	P50552	Vasodilator-stimulated phosphoprotein	3
244	4.6	4.6	35.1	P60903	Protein S100-A10	3
245	4.53	4.53	81.9	P63220	40S ribosomal protein S21	4
246	4.52	4.52	36.3	P07919	Cytochrome b-c1 complex subunit 6, mitochondrial	2
247	4.44	4.44	21.7	P07305	Histone H1.0	3
248	4.34	4.34	58.8	P61960	Ubiquitin-fold modifier 1	2
249	4.33	4.33	7.2	P06396	Gelsolin	2
250	4.3	4.3	27.9	P43487	Ran-specific GTPase-activating protein	2
251	4.3	4.3	14.7	P20042	Eukaryotic translation initiation factor 2 subunit 2	2
252	4.27	4.27	17.3	P30049	ATP synthase subunit delta, mitochondrial	2
253	4.24	4.24	32.2	Q9Y5Z4	Heme-binding protein 2	2
254	4.18	4.23	15.7	P35659	Protein DEK	2
255	4.18	4.21	12.6	P31146	Coronin-1A	2
256	4.17	4.49	6.4	O60506	Heterogeneous nuclear ribonucleoprotein Q	2
257	4.15	40.89	68.7	P07951	Tropomyosin beta chain	29
258	4.11	4.14	8	P07814	Bifunctional glutamate/proline--tRNA ligase	2
259	4.11	4.11	16	P17931	Galectin-3	2
260	4.1	9.11	58.4	P26583	High mobility group protein B2	5
261	4.1	4.16	6.7	Q9Y2W1	Thyroid hormone receptor-associated protein 3	2
262	4.1	4.1	14.6	Q15424	Scaffold attachment factor B1	3
263	4.08	8.94	15.9	P34931	Heat shock 70 kDa protein 1-like	4
264	4.07	4.07	15.2	P38646	Stress-70 protein, mitochondrial	2
265	4.04	6.05	18.3	P55795	Heterogeneous nuclear ribonucleoprotein H2	3
266	4.04	4.04	20.6	Q13283	Ras GTPase-activating protein-binding protein 1	2
267	4.04	4.04	10.2	O15143	Actin-related protein 2/3 complex subunit 1B	2
268	4.03	4.03	44.4	P62942	Peptidyl-prolyl cis-trans isomerase FKBP1A	2
269	4.02	4.47	27	O15347	High mobility group protein B3	3
270	4.02	4.02	16.8	P46109	Crk-like protein	2
271	4.02	4.02	38.7	Q9H299	SH3 domain-binding glutamic acid-rich-like protein 3	3
272	4.01	4.01	11.4	P02675	Fibrinogen beta chain	2
273	4.01	4.01	10.5	Q9NR12	PDZ and LIM domain protein 7	2
274	4.01	4.01	27.3	P15090	Fatty acid-binding protein, adipocyte	3
275	4	18.84	71.4	P02042	Hemoglobin subunit delta	15
276	4	6.76	33.5	Q9Y3E1	Hepatoma-derived growth factor-related protein 3	4
277	4	4.62	13.8	Q9UMX0	Ubiquilin-1	3
278	4	4.02	9.7	O95793	Double-stranded RNA-binding protein Staufen homolog 1	2
279	4	4.02	6.3	Q14157	Ubiquitin-associated protein 2-like	2
280	4	4.02	41.6	O75531	Barrier-to-autointegration factor	2
281	4	4	5.3	Q13263	Transcription intermediary factor 1-beta	2
282	4	4	2.8	Q04637	Eukaryotic translation initiation factor 4 gamma 1	2
283	4	4	5.8	Q96RU3	Formin-binding protein 1	2
284	4	4	20.1	P25311	Zinc-alpha-2-glycoprotein	2
285	4	4	11.6	P23193	Transcription elongation factor A protein 1	2
286	4	4	5.4	P07996	Thrombospondin-1	2
287	4	4	8.5	P02760	Protein AMBP	2
288	4	4	17.3	Q15056	Eukaryotic translation initiation factor 4H	2
289	4	4	23.5	P14174	Macrophage migration inhibitory factor	2
290	4	4	40	Q01524	Defensin-6	2
291	4	4	21.8	P31151	Protein S100-A7	2
292	4	4	20.2	P00167	Cytochrome b5	2
293	3.94	3.94	12.9	P36578	60S ribosomal protein L4	3
294	3.92	3.92	30.4	P62857	40S ribosomal protein S28	2
295	3.89	3.89	8	P43307	Translocon-associated protein subunit alpha	2
296	3.87	3.88	35.3	P20674	Cytochrome c oxidase subunit 5A, mitochondrial	3
297	3.85	3.85	5.2	Q05707	Collagen alpha-1(XIV) chain	2
298	3.76	3.76	11.6	O00151	PDZ and LIM domain protein 1	2
299	3.72	8.01	32.5	P31946	14-3-3 protein beta/alpha	4
300	3.72	3.72	13.3	Q01469	Fatty acid-binding protein, epidermal	2
301	3.71	3.71	17.5	Q8IZP2	Putative protein FAM10A4	2
302	3.68	3.68	5.8	P58107	Epiplakin	2
303	3.64	3.64	13.9	P04233	HLA class II histocompatibility antigen gamma chain	3
304	3.62	3.64	8.3	Q9Y5K6	CD2-associated protein	2
305	3.37	3.37	24.3	P14317	Hematopoietic lineage cell-specific protein	3
306	3.36	3.64	22.5	P04179	Superoxide dismutase [Mn], mitochondrial	2
307	3.33	3.33	5.1	Q32MZ4	Leucine-rich repeat flightless-interacting protein 1	2
308	3.32	3.32	19.8	Q9UMX5	Neudesin	2
309	3.31	3.31	15.7	P01591	Immunoglobulin J chain	3
310	3.28	3.28	11.5	Q04323	UBX domain-containing protein 1	3
311	3.24	3.24	16.1	P84085	ADP-ribosylation factor 5	2
312	3.24	3.24	5.6	O95817	BAG family molecular chaperone regulator 3	2
313	3.17	3.17	28	O75947	ATP synthase subunit d, mitochondrial	2
314	3.15	3.15	7.4	Q9BR76	Coronin-1B	2
315	3.02	7.04	30.8	Q96C19	EF-hand domain-containing protein D2	5
316	3.01	3.01	5.4	P55209	Nucleosome assembly protein 1-like 1	2
317	2.99	2.99	8.4	Q01844	RNA-binding protein EWS	2
318	2.95	2.95	22.3	Q00688	Peptidyl-prolyl cis-trans isomerase FKBP3	4
319	2.95	2.95	25.9	Q9Y5S9	RNA-binding protein 8A	3
320	2.88	2.88	21.9	P09211	Glutathione S-transferase P	2
321	2.85	2.85	17.9	Q15691	Microtubule-associated protein RP/EB family member 1	2
322	2.81	2.81	38.2	O00244	Copper transport protein ATOX1	2
323	2.76	3	75	P63313	Thymosin beta-10	4
324	2.72	6.88	18.1	O14979	Heterogeneous nuclear ribonucleoprotein D-like	5
325	2.67	2.67	10.7	Q00341	Vigilin	2
326	2.58	4.16	4.5	P34932	Heat shock 70 kDa protein 4	3
327	2.58	2.6	15.8	Q9UJU6	Drebrin-like protein	2
328	2.57	2.58	28.3	P61088	Ubiquitin-conjugating enzyme E2 N	2
329	2.55	2.55	5	Q9NZN4	EH domain-containing protein 2	2
330	2.48	2.48	18.9	Q96DR8	Mucin-like protein 1	2
331	2.47	2.48	5	Q9HC35	Echinoderm microtubule-associated protein-like 4	1
332	2.29	2.29	25.5	Q99584	Protein S100-A13	1
333	2.26	2.26	14.4	P62851	40S ribosomal protein S25	2
334	2.18	2.18	9.9	P09874	Poly [ADP-ribose] polymerase 1	2
335	2.18	2.18	10.4	P61601	Neurocalcin-delta	1
336	2.12	2.12	5.7	Q7Z7G0	Target of Nesh-SH3	1
337	2.09	2.09	18	O95881	Thioredoxin domain-containing protein 12	1
338	2.08	2.08	35.1	O60869	Endothelial differentiation-related factor 1	1
339	2.08	2.08	4.6	Q01518	Adenylyl cyclase-associated protein 1	1
340	2.06	2.06	23.4	P17096	High mobility group protein HMG-I/HMG-Y	1
341	2.05	2.07	7.3	P48681	Nestin	1
342	2.05	2.05	12.1	P12110	Collagen alpha-2(VI) chain	1
343	2.05	2.05	11.4	Q9H4M9	EH domain-containing protein 1	1
344	2.04	3.48	14.8	Q9NYL9	Tropomodulin-3	5
345	2.03	2.03	6.8	Q02952	A-kinase anchor protein 12	1
346	2.03	2.03	14.6	Q15417	Calponin-3	1
347	2.02	4.02	14.9	P42768	Wiskott-Aldrich syndrome protein	2
348	2.02	2.04	3.3	P42331	Rho GTPase-activating protein 25	1
349	2.02	2.02	6.9	P12109	Collagen alpha-1(VI) chain	2
350	2.02	2.02	13.2	P04004	Vitronectin	2
351	2.02	2.02	7.1	P36957	Dihydrolipoyllysine-residue succinyltransferase component of 2-oxoglutarate dehydrogenase complex, mitochondrial	1
352	2.02	2.02	3.7	O43491	Band 4.1-like protein 2	1
353	2.02	2.02	32.8	Q9Y2S6	Translation machinery-associated protein 7	1
354	2.02	2.02	5.5	Q99439	Calponin-2	1
355	2.01	4.01	23.2	P84103	Serine/arginine-rich splicing factor 3	2
356	2.01	2.06	10.9	A0MZ66	Shootin-1	1
357	2.01	2.02	7.3	Q0ZGT2	Nexilin	1
358	2.01	2.01	16.2	Q9UK76	Jupiter microtubule associated homolog 1	2
359	2	54.27	79.7	P63261	Actin, cytoplasmic 2	43
360	2	13.76	33.8	P10412	Histone H1.4	8
361	2	13.76	39	P16403	Histone H1.2	8
362	2	10.16	10.7	P13647	Keratin, type II cytoskeletal 5	5
363	2	9.07	20.1	P07900	Heat shock protein HSP 90-alpha	7
364	2	7.97	23.5	P61981	14-3-3 protein gamma	4
365	2	5.93	28.6	P27348	14-3-3 protein theta	3
366	2	5.85	21.1	Q92688	Acidic leucine-rich nuclear phosphoprotein 32 family member B	3
367	2	5.82	23.5	P62258	14-3-3 protein epsilon	3
368	2	4.03	11.8	P35241	Radixin	2
369	2	4	29	P05386	60S acidic ribosomal protein P1	3
370	2	2.04	12.7	Q9NQP4	Prefoldin subunit 4	1
371	2	2.03	7.6	Q13043	Serine/threonine-protein kinase 4	1
372	2	2.03	13.8	Q13442	28 kDa heat- and acid-stable phosphoprotein	1
373	2	2.02	31.1	P08708	40S ribosomal protein S17	1
374	2	2.01	16.1	Q9UNF0	Protein kinase C and casein kinase substrate in neurons protein 2	1
375	2	2.01	14.8	Q96CT7	Coiled-coil domain-containing protein 124	1
376	2	2.01	19.1	P62081	40S ribosomal protein S7	2
377	2	2	5.7	Q08211	ATP-dependent RNA helicase A	1
378	2	2	8	Q15642	Cdc42-interacting protein 4	1
379	2	2	17.2	Q13148	TAR DNA-binding protein 43	1
380	2	2	13.9	P48735	Isocitrate dehydrogenase [NADP], mitochondrial	1
381	2	2	16.2	P02749	Beta-2-glycoprotein 1	1
382	2	2	13.2	Q9BRP8	Partner of Y14 and mago	1
383	2	2	8.7	Q16181	Septin-7	2
384	2	2	19.2	P41208	Centrin-2	1
385	2	2	2.7	P15941	Mucin-1	1
386	2	2	11.3	P05455	Lupus La protein	1
387	2	2	8.8	O75940	Survival of motor neuron-related-splicing factor 30	1
388	2	2	10.5	O75822	Eukaryotic translation initiation factor 3 subunit J	1
389	2	2	21.8	Q9Y2V2	Calcium-regulated heat-stable protein 1	1
390	2	2	4.4	Q9BY44	Eukaryotic translation initiation factor 2A	1
391	2	2	25.2	Q96C90	Protein phosphatase 1 regulatory subunit 14B	1
392	2	2	4.1	Q14444	Caprin-1	1
393	2	2	4.3	P54578	Ubiquitin carboxyl-terminal hydrolase 14	1
394	2	2	22.8	P18621	60S ribosomal protein L17	1
395	2	2	8	P07339	Cathepsin D	1
396	2	2	12.8	O95292	Vesicle-associated membrane protein-associated protein B/C	1
397	2	2	11.5	Q9Y2B0	Protein canopy homolog 2	1
398	2	2	11.6	Q8WZA0	Protein LZIC	1
399	2	2	19.9	Q8NI22	Multiple coagulation factor deficiency protein 2	1
400	2	2	10.2	P84098	60S ribosomal protein L19	1
401	2	2	10.6	P80723	Brain acid soluble protein 1	1
402	2	2	33.9	P62861	40S ribosomal protein S30	1
403	2	2	10.5	P47755	F-actin-capping protein subunit alpha-2	1
404	2	2	5.6	P46108	Adapter molecule crk	2
405	2	2	5.7	P40925	Malate dehydrogenase, cytoplasmic	1
406	2	2	4.1	P25685	DnaJ homolog subfamily B member 1	1
407	2	2	8.3	P21291	Cysteine and glycine-rich protein 1	1
408	2	2	22.6	P20962	Parathymosin	1
409	2	2	9.7	P18827	Syndecan-1	1
410	2	2	11.1	P13693	Translationally-controlled tumor protein	1
411	2	2	2.6	P0DOX6	Immunoglobulin mu heavy chain	1
412	2	2	5.7	P05141	ADP/ATP translocase 2	1
413	2	2	4	O43670	BUB3-interacting and GLEBS motif-containing protein ZNF207	1
414	2	2	3.7	Q9H1E3	Nuclear ubiquitous casein and cyclin-dependent kinase substrate 1	1
415	2	2	20.2	Q9C005	Protein dpy-30 homolog	1
416	2	2	18	Q9BXV9	EKC/KEOPS complex subunit GON7	1
417	2	2	35.1	Q8WXC6	COP9 signalosome complex subunit 9	1
418	2	2	11	Q8WWX9	Selenoprotein M	1
419	2	2	5.9	Q6ISS4	Leukocyte-associated immunoglobulin-like receptor 2	1
420	2	2	8.6	Q16718	NADH dehydrogenase [ubiquinone] 1 alpha subcomplex subunit 5	1
421	2	2	7.5	Q15185	Prostaglandin E synthase 3	1
422	2	2	7.2	Q13405	39S ribosomal protein L49, mitochondrial	1
423	2	2	7.8	Q03013	Glutathione S-transferase Mu 4	1
424	2	2	4.5	Q00059	Transcription factor A, mitochondrial	1
425	2	2	7.3	P60900	Proteasome subunit alpha type-6	1
426	2	2	5.5	P46783	40S ribosomal protein S10	1
427	2	2	8.5	P26885	Peptidyl-prolyl cis-trans isomerase FKBP2	1
428	2	2	8.1	P15927	Replication protein A 32 kDa subunit	1
429	2	2	10	P05114	Non-histone chromosomal protein HMG-14	1
430	2	2	25	O75506	Heat shock factor-binding protein 1	1
431	2	2	6.1	O75494	Serine/arginine-rich splicing factor 10	1
432	1.96	2.01	4.7	O60832	H/ACA ribonucleoprotein complex subunit 4	1
433	1.94	1.95	3.8	Q15746	Myosin light chain kinase, smooth muscle	1
434	1.88	1.88	15.5	Q99417	C-Myc-binding protein	1
435	1.81	1.81	3.5	RRRRRQ9H0E9	REVERSED Bromodomain-containing protein 8	1
436	1.8	1.81	15	P30044	Peroxiredoxin-5, mitochondrial	2
437	1.75	1.75	6.5	P21127	Cyclin-dependent kinase 11B	1
438	1.74	6.11	15.9	Q92804	TATA-binding protein-associated factor 2N	3
439	1.7	1.7	4.7	Q9NRN5	Olfactomedin-like protein 3	1
440	1.7	1.7	7.5	Q13561	Dynactin subunit 2	1
441	1.7	1.7	13.5	P62318	Small nuclear ribonucleoprotein Sm D3	1
442	1.65	1.65	7.8	P00338	L-lactate dehydrogenase A chain	1
443	1.63	1.63	6.4	Q9UQ35	Serine/arginine repetitive matrix protein 2	1
444	1.59	1.59	6.4	O14974	Protein phosphatase 1 regulatory subunit 12A	1
445	1.56	1.56	10.6	P30533	Alpha-2-macroglobulin receptor-associated protein	1
446	1.56	1.56	1.3	RRRRRO95486	REVERSED Protein transport protein Sec24A	1
447	1.55	1.55	6.2	Q86UE4	Protein LYRIC	1
448	1.54	1.54	10.5	Q9Y3U8	60S ribosomal protein L36	1
449	1.51	1.54	3.7	Q14005	Pro-interleukin-16	1
450	1.5	1.5	8.6	P07858	Cathepsin B	1
451	1.48	1.48	14.6	O15511	Actin-related protein 2/3 complex subunit 5	1
452	1.41	1.41	3.9	Q96PX9	Pleckstrin homology domain-containing family G member 4B	1
453	1.41	1.41	8.9	O00115	Deoxyribonuclease-2-alpha	1
454	1.39	1.39	2.2	P11279	Lysosome-associated membrane glycoprotein 1	1
455	1.34	1.34	13.8	P62993	Growth factor receptor-bound protein 2	1
456	1.25	1.25	16.2	P52565	Rho GDP-dissociation inhibitor 1	1
457	1.24	1.24	7	Q8N414	PiggyBac transposable element-derived protein 5	1
458	1.22	1.22	11.4	P09012	U1 small nuclear ribonucleoprotein A	2
459	1.12	1.12	3	P98095	Fibulin-2	1
460	1.11	1.11	7.5	Q5VWX1	KH domain-containing, RNA-binding, signal transduction-associated protein 2	1
461	1.1	1.12	12.3	Q9UHV9	Prefoldin subunit 2	1
462	1.1	1.1	2.5	Q5SSJ5	Heterochromatin protein 1-binding protein 3	1
463	1.09	1.09	5.2	Q8IVM0	Coiled-coil domain-containing protein 50	1
464	1.06	11.35	22.3	P13646	Keratin, type I cytoskeletal 13	7
465	1.06	1.06	10.6	Q9H2H8	Peptidyl-prolyl cis-trans isomerase-like 3	1
466	1.03	1.73	20.5	Q8TD06	Anterior gradient protein 3	2
467	1.02	1.03	3.8	O95202	Mitochondrial proton/calcium exchanger protein	1
468	1	1	3.2	P55036	26S proteasome non-ATPase regulatory subunit 4	1
469	0.97	4.62	10.2	P54725	UV excision repair protein RAD23 homolog A	3
470	0.97	0.97	8.2	Q8IZ83	Aldehyde dehydrogenase family 16 member A1	1
471	0.96	0.96	7	P51608	Methyl-CpG-binding protein 2	2
472	0.95	0.98	4.1	Q9Y490	Talin-1	1
473	0.94	0.94	5.7	O43915	Vascular endothelial growth factor D	1
474	0.91	0.91	9.1	P50238	Cysteine-rich protein 1	1
475	0.9	0.9	8.7	P62241	40S ribosomal protein S8	1
476	0.86	0.87	6	P19404	NADH dehydrogenase [ubiquinone] flavoprotein 2, mitochondrial	1
477	0.84	1.07	1.4	RRRRRQ96HP0	REVERSED Dedicator of cytokinesis protein 6	1
478	0.84	0.84	3.8	RRRRRQ86VK4	REVERSED Zinc finger protein 410	1
479	0.83	0.83	33.3	O00264	Membrane-associated progesterone receptor component 1	1
480	0.81	0.81	2	Q14739	Lamin-B receptor	1
481	0.81	0.81	2.3	Q6DWJ6	Probable G-protein coupled receptor 139	1
482	0.78	0.78	2.8	Q14201	Protein BTG3	1
483	0.76	2.91	3.1	Q8IVL0	Neuron navigator 3	2
484	0.76	0.76	13.8	P39019	40S ribosomal protein S19	1
485	0.72	0.72	5.4	Q16666	Gamma-interferon-inducible protein 16	1
486	0.71	0.71	7.3	P30043	Flavin reductase (NADPH)	1
487	0.66	0.66	2.5	RRRRRQ9H7P9	REVERSED Pleckstrin homology domain-containing family G member 2	1
488	0.64	0.64	11.4	Q07507	Dermatopontin	1
489	0.64	0.64	11.1	Q14061	Cytochrome c oxidase copper chaperone	1
490	0.63	0.63	1.9	RRRRRQ13395	REVERSED Probable methyltransferase TARBP1	1
491	0.62	0.62	4.8	Q8NDB2	B-cell scaffold protein with ankyrin repeats	1
492	0.61	15.17	53.2	P33778	Histone H2B type 1-B	14
493	0.59	0.59	7.9	O95218	Zinc finger Ran-binding domain-containing protein 2	1
494	0.59	0.59	3.9	Q16643	Drebrin	1
495	0.55	0.55	8.4	Q15459	Splicing factor 3A subunit 1	1
496	0.55	0.55	4.7	P51911	Calponin-1	1
497	0.55	0.55	3.4	RRRRRQ9BXD5	REVERSED N-acetylneuraminate lyase	1
498	0.54	0.55	2.2	Q92545	Transmembrane protein 131	1
499	0.54	0.54	3.7	Q13838	Spliceosome RNA helicase DDX39B	1
500	0.53	0.54	6.1	Q9H098	Protein FAM107B	1
501	0.52	2.58	20	Q15233	Non-POU domain-containing octamer-binding protein	2
502	0.52	0.52	1.8	O60641	Clathrin coat assembly protein AP180	1
503	0.51	0.51	3.5	RRRRRQ00266	REVERSED S-adenosylmethionine synthase isoform type-1	1
504	0.48	0.48	5.1	Q96E22	Dehydrodolichyl diphosphate synthase complex subunit NUS1	1
505	0.45	0.74	7.5	A4UGR9	Xin actin-binding repeat-containing protein 2	1
506	0.45	0.45	4.1	RRRRRQ9NWT1	REVERSED p21-activated protein kinase-interacting protein 1	1
507	0.45	0.45	3.2	Q9NZZ3	Charged multivesicular body protein 5	1
508	0.42	0.42	22.1	P49458	Signal recognition particle 9 kDa protein	0
509	0.41	0.41	4	RRRRRP20809	REVERSED Interleukin-11	0
510	0.4	0.42	5.2	P55072	Transitional endoplasmic reticulum ATPase	0
511	0.4	0.41	2	Q13813	Spectrin alpha chain, non-erythrocytic 1	0
512	0.4	0.4	7.4	Q8NI51	Transcriptional repressor CTCFL	0
513	0.39	0.39	3.5	RRRRRQ96P16	REVERSED Regulation of nuclear pre-mRNA domain-containing protein 1A	0
514	0.38	0.38	6.1	RRRRRP20333	REVERSED Tumor necrosis factor receptor superfamily member 1B	0
515	0.37	0.39	3.6	Q66K74	Microtubule-associated protein 1S	0
516	0.37	0.37	4.3	Q9NS98	Semaphorin-3G	0
517	0.36	0.36	1.8	Q9Y5Y9	Sodium channel protein type 10 subunit alpha	0
518	0.35	0.35	3.1	O60271	C-Jun-amino-terminal kinase-interacting protein 4	1
519	0.33	0.73	4.9	Q8NH56	Olfactory receptor 52N5	0
520	0.32	0.35	4	Q9UI46	Dynein intermediate chain 1, axonemal	0
521	0.32	0.32	1.8	RRRRRQ8WW24	REVERSED Tektin-4	0
522	0.31	0.31	0.4	RRRRRO14514	REVERSED Brain-specific angiogenesis inhibitor 1	0
523	0.3	0.3	0.8	P46379	Large proline-rich protein BAG6	0
524	0.29	0.32	4.4	RRRRRQ9NVE4	REVERSED Coiled-coil domain-containing protein 87	0
525	0.29	0.29	24.5	RRRRRQ7Z7K0	REVERSED COX assembly mitochondrial protein homolog	1
526	0.29	0.29	2.4	Q86XW9	Thioredoxin domain-containing protein 6	0
527	0.28	20.26	36.2	P68371	Tubulin beta-4B chain	12
528	0.27	0.35	7.3	P15924	Desmoplakin	0
529	0.26	0.28	3.7	RRRRRQ7Z5M5	REVERSED Transmembrane channel-like protein 3	0
530	0.26	0.26	6	P78410	Butyrophilin subfamily 3 member A2	1
531	0.26	0.26	2.1	RRRRRO00339	REVERSED Matrilin-2	0
532	0.25	0.25	3	Q92542	Nicastrin	0
533	0.24	0.25	8.4	RRRRRP04196	REVERSED Histidine-rich glycoprotein	0
534	0.23	0.24	19.2	RRRRRP07585	REVERSED Decorin	0
535	0.23	0.23	7.6	P30626	Sorcin	0
536	0.22	0.36	3.8	RRRRRQ9HA90	REVERSED EF-hand and coiled-coil domain-containing protein 1	0
537	0.22	0.23	7.8	Q96PQ5	Putative protein phosphatase inhibitor 2-like protein 1	0
538	0.22	0.23	2.3	RRRRRQ7L1T6	REVERSED Cytochrome b5 reductase 4	0
539	0.22	0.22	1.7	O14896	Interferon regulatory factor 6	0
540	0.21	0.21	6	Q9BTT0	Acidic leucine-rich nuclear phosphoprotein 32 family member E	0
541	0.2	1.69	16.1	P62753	40S ribosomal protein S6	1
542	0.19	0.4	11.4	Q86U42	Polyadenylate-binding protein 2	1
543	0.19	0.2	5.4	Q86WA8	Lon protease homolog 2, peroxisomal	0
544	0.19	0.19	2.1	RRRRRQ5VWN6	REVERSED Protein FAM208B	0
545	0.19	0.19	5.9	P22307	Non-specific lipid-transfer protein	0
546	0.19	0.19	2.3	RRRRRQ9HCI6	REVERSED E3 SUMO-protein ligase KIAA1586	0
547	0.19	0.19	2.1	RRRRRP29353	REVERSED SHC-transforming protein 1	0
548	0.18	0.2	4	RRRRRQ8WXH4	REVERSED Ankyrin repeat and SOCS box protein 11	0
549	0.18	0.19	8	Q02878	60S ribosomal protein L6	0
550	0.17	8	20.5	P31943	Heterogeneous nuclear ribonucleoprotein H	5
551	0.17	0.19	1.5	RRRRRP56715	REVERSED Oxygen-regulated protein 1	0
552	0.17	0.17	9.7	Q9UKY7	Protein CDV3 homolog	0
553	0.17	0.17	5.1	RRRRRQ96PK6	REVERSED RNA-binding protein 14	0
554	0.16	0.29	3.9	Q6R327	Rapamycin-insensitive companion of mTOR	0
555	0.16	0.16	2.1	Q6IEG0	U11/U12 small nuclear ribonucleoprotein 48 kDa protein	0
556	0.15	0.16	5	RRRRRQ92878	REVERSED DNA repair protein RAD50	1
557	0.15	0.15	1.4	RRRRRA6NNT2	REVERSED Uncharacterized protein C16orf96	0
558	0.15	0.15	1.1	Q5QP82	DDB1- and CUL4-associated factor 10	0
559	0.15	0.15	1.7	RRRRRP0C7I0	REVERSED Inactive ubiquitin carboxyl-terminal hydrolase 17-like protein 8	0
560	0.14	1.48	10.5	P82979	SAP domain-containing ribonucleoprotein	1
561	0.14	0.35	2.8	Q96JM4	Leucine-rich repeat and IQ domain-containing protein 1	0
562	0.14	0.16	1.1	P42858	Huntingtin	0
563	0.14	0.15	5	O60437	Periplakin	0
564	0.14	0.14	3.9	RRRRRP13929	REVERSED Beta-enolase	0
565	0.14	0.14	2.6	Q63HM1	Kynurenine formamidase	0
566	0.13	0.15	5.7	RRRRRP48681	REVERSED Nestin	0
567	0.13	0.14	3.8	RRRRRQ8N9V3	REVERSED WD repeat, SAM and U-box domain-containing protein 1	0
568	0.13	0.13	7.8	RRRRRQ86W92	REVERSED Liprin-beta-1	0
569	0.13	0.13	6.7	Q14152	Eukaryotic translation initiation factor 3 subunit A	0
570	0.13	0.13	3.6	RRRRRQ92619	REVERSED Rho GTPase-activating protein 45	0
571	0.13	0.13	2	Q8TEM1	Nuclear pore membrane glycoprotein 210	0
572	0.13	0.13	8.4	Q15365	Poly(rC)-binding protein 1	0
573	0.13	0.13	1.4	Q8IZP9	Adhesion G-protein coupled receptor G2	1
574	0.13	0.13	1.7	Q7RTS5	Otopetrin-3	0
575	0.12	1.62	1.8	RRRRRQ96L91	REVERSED E1A-binding protein p400	2
576	0.12	0.15	3.6	RRRRRQ8NDW8	REVERSED Tetratricopeptide repeat protein 21A	0
577	0.12	0.13	5.6	RRRRRP12107	REVERSED Collagen alpha-1(XI) chain	1
578	0.12	0.13	1.4	RRRRRQ9H422	REVERSED Homeodomain-interacting protein kinase 3	0
579	0.12	0.12	4.3	Q9BUQ8	Probable ATP-dependent RNA helicase DDX23	0
580	0.12	0.12	1.6	Q8TER0	Sushi, nidogen and EGF-like domain-containing protein 1	0
581	0.12	0.12	3	Q02040	A-kinase anchor protein 17A	0
582	0.12	0.12	2.3	RRRRRQ01433	REVERSED AMP deaminase 2	0
583	0.12	0.12	5.4	Q9H6Z9	Egl nine homolog 3	0
584	0.11	0.16	4	RRRRRQ9P2M7	REVERSED Cingulin	1
585	0.11	0.11	6	O43242	26S proteasome non-ATPase regulatory subunit 3	0
586	0.11	0.11	2.5	RRRRRQ9BQC3	REVERSED 2-(3-amino-3-carboxypropyl)histidine synthase subunit 2	0
587	0.1	0.13	4.3	Q14185	Dedicator of cytokinesis protein 1	0
588	0.1	0.13	1.5	Q8IYM0	Protein FAM186B	0
589	0.1	0.11	4	RRRRRQ9H4E7	REVERSED Differentially expressed in FDCP 6 homolog	1
590	0.1	0.11	5.4	Q96B97	SH3 domain-containing kinase-binding protein 1	0
591	0.1	0.1	2.5	O75417	DNA polymerase theta	0
592	0.1	0.1	3.6	RRRRRQ92917	REVERSED G patch domain and KOW motifs-containing protein	0
593	0.1	0.1	2.1	RRRRRQ53HC0	REVERSED Coiled-coil domain-containing protein 92	0
594	0.09	0.22	2.2	RRRRRQ9H223	REVERSED EH domain-containing protein 4	0
595	0.09	0.1	2.6	Q6ZQQ6	WD repeat-containing protein 87	0
596	0.09	0.1	6.5	P13797	Plastin-3	0
597	0.09	0.09	2.5	RRRRRQ5VTH9	REVERSED WD repeat-containing protein 78	0
598	0.08	0.48	2	Q16099	Glutamate receptor ionotropic, kainate 4	0
599	0.08	0.36	2.6	Q8TE73	Dynein heavy chain 5, axonemal	0
600	0.08	0.33	3.5	RRRRRQ86V48	REVERSED Leucine zipper protein 1	0
601	0.08	0.11	3.8	P46939	Utrophin	0
602	0.08	0.11	4.2	RRRRRP54278	REVERSED Mismatch repair endonuclease PMS2	0
603	0.08	0.09	1.5	O14686	Histone-lysine N-methyltransferase 2D	0
604	0.08	0.08	5.4	Q9H257	Caspase recruitment domain-containing protein 9	0
605	0.08	0.08	4	Q9Y6W5	Wiskott-Aldrich syndrome protein family member 2	0
606	0.08	0.08	2.7	RRRRRQ01973	REVERSED Inactive tyrosine-protein kinase transmembrane receptor ROR1	0
607	0.08	0.08	2.7	Q9UI32	Glutaminase liver isoform, mitochondrial	0
608	0.08	0.08	4.5	Q96LB1	Mas-related G-protein coupled receptor member X2	0
609	0.08	0.08	1.3	O15084	Serine/threonine-protein phosphatase 6 regulatory ankyrin repeat subunit A	0
610	0.08	0.08	5.1	A2RUC4	tRNA wybutosine-synthesizing protein 5	0
611	0.08	0.08	2.4	RRRRRQ9UKM7	REVERSED Endoplasmic reticulum mannosyl-oligosaccharide 1,2-alpha-mannosidase	0
612	0.08	0.08	13.1	RRRRRQ7Z2G1	REVERSED Histone H2B type W-T	0
613	0.08	0.08	0.8	Q6ZRS4	Coiled-coil domain-containing protein 129	0
614	0.08	0.08	5.8	P84090	Enhancer of rudimentary homolog	0
615	0.08	0.08	0.8	RRRRRQ8TE23	REVERSED Taste receptor type 1 member 2	0
616	0.08	0.08	10	RRRRRL0R8F8	REVERSED MIEF1 upstream open reading frame protein	0
617	0.07	0.7	1.7	Q8WXX0	Dynein heavy chain 7, axonemal	1
618	0.07	0.13	3.9	Q8TDY2	RB1-inducible coiled-coil protein 1	0
619	0.07	0.12	1.1	RRRRRQ10567	REVERSED AP-1 complex subunit beta-1	0
620	0.07	0.1	3.3	Q96HE9	Proline-rich protein 11	0
621	0.07	0.09	2.9	Q9Y2I6	Ninein-like protein	0
622	0.07	0.08	2.7	RRRRRO14976	REVERSED Cyclin-G-associated kinase	0
623	0.07	0.08	1.9	Q9Y5A9	YTH domain-containing family protein 2	0
624	0.07	0.08	5.6	RRRRRP45378	REVERSED Troponin T, fast skeletal muscle	0
625	0.07	0.08	8.9	P62072	Mitochondrial import inner membrane translocase subunit Tim10	0
626	0.07	0.08	1.9	RRRRRQ8NAV2	REVERSED Uncharacterized protein C8orf58	0
627	0.07	0.07	3.8	RRRRRQ5JPF3	REVERSED Ankyrin repeat domain-containing protein 36C	0
628	0.07	0.07	12.1	Q07065	Cytoskeleton-associated protein 4	0
629	0.07	0.07	9.9	O95747	Serine/threonine-protein kinase OSR1	0
630	0.07	0.07	4.4	Q5VUR7	Ankyrin repeat domain-containing protein 20A3	0
631	0.07	0.07	2	Q9NS37	CREB/ATF bZIP transcription factor	0
632	0.06	0.31	5.6	RRRRRQ86VQ0	REVERSED Lebercilin	0
633	0.06	0.26	4.1	Q9C0B0	RING finger protein unkempt homolog	0
634	0.06	0.13	2.9	RRRRRQ5CZC0	REVERSED Fibrous sheath-interacting protein 2	0
635	0.06	0.11	3.7	RRRRRQ02224	REVERSED Centromere-associated protein E	0
636	0.06	0.1	5.9	RRRRRQ96AA8	REVERSED Janus kinase and microtubule-interacting protein 2	0
637	0.06	0.1	7.7	RRRRRQ9Y6M1	REVERSED Insulin-like growth factor 2 mRNA-binding protein 2	0
638	0.06	0.1	1.6	RRRRRO14578	REVERSED Citron Rho-interacting kinase	0
639	0.06	0.09	4.9	RRRRRQ8IUG5	REVERSED Unconventional myosin-XVIIIb	0
640	0.06	0.09	2.1	Q14204	Cytoplasmic dynein 1 heavy chain 1	0
641	0.06	0.09	3.5	RRRRRQ9UPZ9	REVERSED Serine/threonine-protein kinase ICK	0
642	0.06	0.09	1.7	RRRRRQ2NKQ1	REVERSED Small G protein signaling modulator 1	0
643	0.06	0.08	3.3	Q92616	eIF-2-alpha kinase activator GCN1	0
644	0.06	0.07	2.2	RRRRRQ6PKC3	REVERSED Thioredoxin domain-containing protein 11	0
645	0.06	0.07	1.7	A8MVX0	Rho guanine nucleotide exchange factor 33	0
646	0.06	0.07	4.8	RRRRRQ9H489	REVERSED Putative testis-specific Y-encoded-like protein 3	0
647	0.06	0.07	2.8	RRRRRQ14153	REVERSED Protein FAM53B	0
648	0.06	0.06	3.1	Q9NV70	Exocyst complex component 1	0
649	0.06	0.06	3.5	RRRRRQ8TCG1	REVERSED Protein CIP2A	0
650	0.06	0.06	1.4	RRRRRQ5XPI4	REVERSED E3 ubiquitin-protein ligase RNF123	0
651	0.06	0.06	3	RRRRRQ13438	REVERSED Protein OS-9	0
652	0.06	0.06	1.4	Q14028	Cyclic nucleotide-gated cation channel beta-1	0
653	0.06	0.06	8	P04279	Semenogelin-1	0
654	0.06	0.06	6.3	RRRRRO43633	REVERSED Charged multivesicular body protein 2a	0
655	0.05	0.35	2.6	P46940	Ras GTPase-activating-like protein IQGAP1	0
656	0.05	0.28	3.1	RRRRRP46939	REVERSED Utrophin	0
657	0.05	0.18	3.6	RRRRRP13942	REVERSED Collagen alpha-2(XI) chain	0
658	0.05	0.14	8.6	P63208	S-phase kinase-associated protein 1	0
659	0.05	0.09	4.3	RRRRRO60299	REVERSED Leucine zipper putative tumor suppressor 3	0
660	0.05	0.08	7.7	Q9Y6D9	Mitotic spindle assembly checkpoint protein MAD1	0
661	0.05	0.07	3.3	A2RUS2	DENN domain-containing protein 3	0
662	0.05	0.07	2.9	RRRRRQ8NES3	REVERSED Beta-1,3-N-acetylglucosaminyltransferase lunatic fringe	0
663	0.05	0.07	2.5	RRRRRQ8NA56	REVERSED Tetratricopeptide repeat protein 29	0
664	0.05	0.06	1.5	RRRRRQ68DQ2	REVERSED Very large A-kinase anchor protein	0
665	0.05	0.06	5.9	RRRRRQ9Y232	REVERSED Chromodomain Y-like protein	0
666	0.05	0.06	5.1	RRRRRQ9NPC2	REVERSED Potassium channel subfamily K member 9	0
667	0.05	0.06	5.5	P01213	Proenkephalin-B	0
668	0.05	0.06	3.6	P49006	MARCKS-related protein	0
669	0.05	0.05	7	RRRRRQ6W2J9	REVERSED BCL-6 corepressor	0
670	0.05	0.05	3.2	Q5TAX3	Terminal uridylyltransferase 4	0
671	0.05	0.05	5.5	Q92841	Probable ATP-dependent RNA helicase DDX17	0
672	0.05	0.05	5	RRRRRP12109	REVERSED Collagen alpha-1(VI) chain	0
673	0.05	0.05	4.3	Q9H892	Tetratricopeptide repeat protein 12	0
674	0.05	0.05	3.8	P23381	Tryptophan--tRNA ligase, cytoplasmic	0
675	0.05	0.05	5	RRRRRQ9Y6I4	REVERSED Ubiquitin carboxyl-terminal hydrolase 3	0
676	0.05	0.05	6.9	RRRRRQ494X1	REVERSED Protein FAM153C	0
677	0.05	0.05	2.1	RRRRRQ14563	REVERSED Semaphorin-3A	0
678	0.05	0.05	10.8	P02654	Apolipoprotein C-I	0
679	0.05	0.05	4.3	RRRRRQ8N9Z2	REVERSED Coiled-coil domain-containing protein 71L	0
680	0.05	0.05	0.9	RRRRRP21399	REVERSED Cytoplasmic aconitate hydratase	0
681	0.05	0.05	2.2	RRRRRP02679	REVERSED Fibrinogen gamma chain	0

## Sheet: Table S4
Table S4. The proteins included in the SWATH spectral ion library
N	Unused	Total	% Coverage	Uniprot ID	Protein name	Peptides(95%)
1	286.83	286.83	66.4	Q09666	Neuroblast differentiation-associated protein AHNAK	163
2	257.78	257.78	88	P02768	Serum albumin	316
3	124.69	124.69	76.1	P08123	Collagen alpha-2(I) chain	204
4	122.25	122.25	74.1	P02452	Collagen alpha-1(I) chain	279
5	96.33	96.33	85.8	P08670	Vimentin	75
6	72.61	72.61	58.7	P02545	Prelamin-A/C	41
7	71.16	71.16	56.6	P02787	Serotransferrin	40
8	69.29	69.29	95.2	P68871	Hemoglobin subunit beta	86
9	60.91	60.91	71.3	P01009	Alpha-1-antitrypsin	38
10	57.77	57.79	75.8	P08727	Keratin, type I cytoskeletal 19	31
11	57.51	57.51	24.9	P12111	Collagen alpha-3(VI) chain	28
12	55.79	55.79	82.4	P60709	Actin, cytoplasmic 1	47
13	54.13	57.01	62.1	P02461	Collagen alpha-1(III) chain	81
14	51.81	51.81	79.8	P67936	Tropomyosin alpha-4 chain	39
15	51.21	51.21	97.3	P0DP25	Calmodulin-3	84
16	49.9	49.9	78.6	P02647	Apolipoprotein A-I	39
17	49.26	49.26	95.1	P69905	Hemoglobin subunit alpha	48
18	49.14	55.3	62.7	P05787	Keratin, type II cytoskeletal 8	29
19	48.66	48.66	68	P00738	Haptoglobin	28
20	48.37	48.37	52.9	P07602	Prosaposin	48
21	47.63	47.64	83	P07585	Decorin	40
22	47.47	47.47	66.3	P07237	Protein disulfide-isomerase	26
23	45.05	45.05	44.7	P10809	60 kDa heat shock protein, mitochondrial	25
24	43.55	43.55	53.2	P19338	Nucleolin	33
25	43.12	43.12	56.9	P11021	78 kDa glucose-regulated protein	22
26	40.24	42.91	29.2	P35579	Myosin-9	25
27	39.39	39.46	67.2	P51884	Lumican	49
28	39.08	39.08	64.9	P02790	Hemopexin	26
29	38.82	38.82	59.5	P02675	Fibrinogen beta chain	26
30	38.18	38.48	53.9	P30101	Protein disulfide-isomerase A3	21
31	37.71	37.76	29.7	P27816	Microtubule-associated protein 4	22
32	35.84	35.84	39.8	P68104	Elongation factor 1-alpha 1	20
33	35.17	35.18	35	P02671	Fibrinogen alpha chain	24
34	33.82	33.82	20.9	P02751	Fibronectin	19
35	32.46	32.46	67.9	P27797	Calreticulin	23
36	31.83	31.83	57.8	O43852	Calumenin	18
37	31.33	31.33	56.6	P07355	Annexin A2	18
38	31.04	31.04	28.1	Q05707	Collagen alpha-1(XIV) chain	16
39	29.43	29.43	61.3	P08758	Annexin A5	17
40	29.41	29.41	52.8	P0DOX5	Immunoglobulin gamma-1 heavy chain	21
41	29.39	29.41	51	P20774	Mimecan	22
42	29.03	31.26	65	P21810	Biglycan	19
43	28.53	28.54	43.2	P61978	Heterogeneous nuclear ribonucleoprotein K	17
44	28.27	28.27	54	P25311	Zinc-alpha-2-glycoprotein	16
45	28.13	28.13	62.6	P01876	Immunoglobulin heavy constant alpha 1	16
46	27.66	41.39	64.4	P09493	Tropomyosin alpha-1 chain	27
47	27.51	27.51	53.8	P22626	Heterogeneous nuclear ribonucleoproteins A2/B1	18
48	27.39	27.49	30.8	Q05682	Caldesmon	16
49	26.25	26.25	51.2	P06576	ATP synthase subunit beta, mitochondrial	15
50	25.98	25.98	43	P12109	Collagen alpha-1(VI) chain	14
51	25.33	25.33	28.3	P14625	Endoplasmin	13
52	25.22	25.26	54.6	P16104	Histone H2AX	16
53	25.01	37.89	54.8	P08729	Keratin, type II cytoskeletal 7	18
54	24.62	24.62	36.3	P07437	Tubulin beta chain	14
55	24.42	24.42	80.1	P19105	Myosin regulatory light chain 12A	16
56	24.21	24.77	19.3	Q15149	Plectin	12
57	24.02	24.02	42.4	P02679	Fibrinogen gamma chain	14
58	23.97	23.97	52.2	P02763	Alpha-1-acid glycoprotein 1	18
59	23.78	23.78	68.4	P04406	Glyceraldehyde-3-phosphate dehydrogenase	16
60	22.91	22.91	61.2	P62805	Histone H4	18
61	22.52	22.52	55	P51858	Hepatoma-derived growth factor	14
62	22.39	22.39	88.7	P60660	Myosin light polypeptide 6	16
63	22.26	22.26	50.3	P06748	Nucleophosmin	17
64	21.6	21.6	23.2	Q00839	Heterogeneous nuclear ribonucleoprotein U	14
65	21.51	21.51	38	P14618	Pyruvate kinase PKM	11
66	21.27	21.27	37.1	P26038	Moesin	13
67	21.25	21.27	33.5	Q15063	Periostin	11
68	21.21	21.21	92.2	P61604	10 kDa heat shock protein, mitochondrial	18
69	20.83	27.49	34.2	P04264	Keratin, type II cytoskeletal 1	14
70	20.4	20.4	40.6	P04217	Alpha-1B-glycoprotein	10
71	20.26	20.26	48.4	P09429	High mobility group protein B1	11
72	20.21	20.21	41.8	O60240	Perilipin-1	10
73	20.13	20.13	29.6	P54727	UV excision repair protein RAD23 homolog B	12
74	20.05	20.05	69.9	P23528	Cofilin-1	12
75	20.02	20.41	33.6	Q02818	Nucleobindin-1	10
76	20	24.5	40.6	P09651	Heterogeneous nuclear ribonucleoprotein A1	14
77	19.57	19.57	79.4	P62937	Peptidyl-prolyl cis-trans isomerase A	11
78	19.39	19.4	84.4	P06703	Protein S100-A6	12
79	19.35	19.35	73.6	P07108	Acyl-CoA-binding protein	19
80	19.29	19.31	42.1	P80303	Nucleobindin-2	11
81	19.23	19.23	93.8	Q9NZT1	Calmodulin-like protein 5	13
82	19.14	19.14	51.7	Q01105	Protein SET	16
83	18.91	18.91	79.4	Q06830	Peroxiredoxin-1	10
84	18.88	18.88	47.4	Q6NZI2	Caveolae-associated protein 1	14
85	18.84	18.84	37.2	P12110	Collagen alpha-2(VI) chain	10
86	18.75	18.75	52.3	P04083	Annexin A1	10
87	18.48	18.5	43.3	P05997	Collagen alpha-2(V) chain	25
88	18.44	20.52	35.8	Q03252	Lamin-B2	10
89	18.18	18.21	29.7	P20810	Calpastatin	11
90	18.16	18.16	68.2	Q01995	Transgelin	10
91	18.02	18.02	32	P07910	Heterogeneous nuclear ribonucleoproteins C1/C2	10
92	18.01	18.01	49.9	P02749	Beta-2-glycoprotein 1	10
93	17.7	17.7	69.7	P15090	Fatty acid-binding protein, adipocyte	10
94	17.57	23.92	49.8	P05783	Keratin, type I cytoskeletal 18	12
95	17.34	17.34	87.9	P01834	Immunoglobulin kappa constant	14
96	17.31	17.43	37.4	Q9BQE3	Tubulin alpha-1C chain	9
97	17.21	17.21	42.4	Q86V81	THO complex subunit 4	9
98	17.1	17.1	87.6	P31949	Protein S100-A11	12
99	16.88	16.88	57.1	P57053	Histone H2B type F-S	14
100	16.4	16.4	79.6	P62328	Thymosin beta-4	14
101	16.1	16.1	53.4	Q06323	Proteasome activator complex subunit 1	8
102	16	16	74.8	P09382	Galectin-1	12
103	16	16	49.7	Q99497	Protein DJ-1	8
104	15.85	15.85	43.4	P04792	Heat shock protein beta-1	8
105	15.72	15.72	35.7	P06733	Alpha-enolase	9
106	15.61	15.61	57.4	Q71DI3	Histone H3.2	9
107	15.57	15.57	72.8	P02766	Transthyretin	8
108	15.42	15.42	72.7	P00441	Superoxide dismutase [Cu-Zn]	9
109	15.35	17.53	44.9	P23284	Peptidyl-prolyl cis-trans isomerase B	9
110	15.03	15.03	41.8	P05090	Apolipoprotein D	8
111	14.98	14.98	59.8	P60174	Triosephosphate isomerase	8
112	14.89	14.89	41	P30040	Endoplasmic reticulum resident protein 29	9
113	14.87	14.87	74.5	P0DOY3	Immunoglobulin lambda constant 3	12
114	14.58	14.58	64.2	P30086	Phosphatidylethanolamine-binding protein 1	8
115	14.52	15.25	12.7	P21333	Filamin-A	9
116	14.32	14.32	63.1	P16949	Stathmin	10
117	14.13	14.13	27.3	P42167	Lamina-associated polypeptide 2, isoforms beta/gamma	8
118	14.09	14.09	26.8	Q14103	Heterogeneous nuclear ribonucleoprotein D0	9
119	14	14	21.7	P25705	ATP synthase subunit alpha, mitochondrial	7
120	13.87	13.87	23.7	P26599	Polypyrimidine tract-binding protein 1	15
121	13.87	13.87	31.2	P51888	Prolargin	7
122	13.87	13.87	92.2	P05387	60S acidic ribosomal protein P2	10
123	13.72	13.72	44.6	P16403	Histone H1.2	8
124	13.69	13.69	43.7	P40121	Macrophage-capping protein	8
125	13.59	13.59	67.5	O75368	SH3 domain-binding glutamic acid-rich-like protein	8
126	13.32	17.7	33	P11142	Heat shock cognate 71 kDa protein	14
127	13.25	13.34	36.5	P02774	Vitamin D-binding protein	8
128	13.18	13.18	23.3	P14314	Glucosidase 2 subunit beta	6
129	12.61	12.61	62	P02652	Apolipoprotein A-II	7
130	12.47	14.2	46	P55327	Tumor protein D52	9
131	12.38	12.4	31.9	P01008	Antithrombin-III	7
132	12.31	12.31	19.4	P20908	Collagen alpha-1(V) chain	14
133	12.14	12.14	11.9	Q13813	Spectrin alpha chain, non-erythrocytic 1	6
134	12.09	12.09	50.3	P29966	Myristoylated alanine-rich C-kinase substrate	6
135	12	26.97	66	P01859	Immunoglobulin heavy constant gamma 2	20
136	12	12	12.5	Q9NZN4	EH domain-containing protein 2	6
137	12	12	55.7	P07737	Profilin-1	8
138	11.76	11.76	63.8	P30041	Peroxiredoxin-6	6
139	11.76	11.76	49.1	O75347	Tubulin-specific chaperone A	6
140	11.69	11.69	73.3	P10599	Thioredoxin	7
141	11.66	11.83	40.1	Q8NBS9	Thioredoxin domain-containing protein 5	7
142	11.19	11.19	55	P10606	Cytochrome c oxidase subunit 5B, mitochondrial	6
143	11.11	11.11	61.4	P06702	Protein S100-A9	7
144	11.06	21.54	33.2	P17661	Desmin	13
145	11.01	11.01	10.5	P24821	Tenascin	7
146	10.85	10.85	51.9	O43399	Tumor protein D54	6
147	10.75	10.75	40.8	Q15293	Reticulocalbin-1	6
148	10.47	10.47	55.5	P63104	14-3-3 protein zeta/delta	5
149	10.37	13.41	28.6	P08238	Heat shock protein HSP 90-beta	10
150	10.36	10.36	46.7	P37802	Transgelin-2	6
151	10.34	10.34	57.8	P63241	Eukaryotic translation initiation factor 5A-1	5
152	10.26	10.32	11.7	E9PAV3	Nascent polypeptide-associated complex subunit alpha, muscle-specific form	7
153	10.11	10.13	13.8	Q9NQC3	Reticulon-4	6
154	10.1	10.1	31.1	Q9UNZ2	NSFL1 cofactor p47	5
155	10.08	10.08	27.1	O14745	Na(+)/H(+) exchange regulatory cofactor NHE-RF1	5
156	10.07	10.09	42.5	P33241	Lymphocyte-specific protein 1	5
157	10.04	12.05	32.3	P32119	Peroxiredoxin-2	6
158	10.04	10.04	42.5	P12273	Prolactin-inducible protein	5
159	10.01	19.84	49.3	P19652	Alpha-1-acid glycoprotein 2	10
160	10	40.75	69.1	P06753	Tropomyosin alpha-3 chain	29
161	10	10	17.6	Q96HC4	PDZ and LIM domain protein 5	5
162	10	10	12.9	P11940	Polyadenylate-binding protein 1	5
163	10	10	54.6	Q15121	Astrocytic phosphoprotein PEA-15	6
164	9.96	16.9	23	P35749	Myosin-11	10
165	9.89	12.12	21.5	P20700	Lamin-B1	6
166	9.89	12.06	43.4	P16401	Histone H1.5	9
167	9.84	9.84	46.8	Q07507	Dermatopontin	6
168	9.75	9.75	31.4	Q14847	LIM and SH3 domain protein 1	6
169	9.61	9.61	32.1	Q01130	Serine/arginine-rich splicing factor 2	6
170	9.55	9.59	11.4	Q12906	Interleukin enhancer-binding factor 3	5
171	9.54	9.54	51.3	O14561	Acyl carrier protein, mitochondrial	7
172	9.52	9.52	50.8	Q8WU39	Marginal zone B- and B1-cell-specific protein	6
173	9.38	9.38	20.3	P10909	Clusterin	5
174	9.36	12.29	17.3	P13645	Keratin, type I cytoskeletal 10	8
175	9.31	9.31	41.9	O75937	DnaJ homolog subfamily C member 8	5
176	9.2	9.2	59.4	P62987	Ubiquitin-60S ribosomal protein L40	10
177	9.14	9.14	45.6	P00558	Phosphoglycerate kinase 1	7
178	9.08	9.13	33.3	P06727	Apolipoprotein A-IV	5
179	9.08	9.08	13.8	Q14247	Src substrate cortactin	5
180	9.06	9.06	18.8	P27824	Calnexin	5
181	8.95	8.95	40.6	Q9BUP0	EF-hand domain-containing protein D1	5
182	8.73	8.73	16	P01042	Kininogen-1	6
183	8.67	8.67	21.5	P38159	RNA-binding motif protein, X chromosome	5
184	8.63	40.26	72.7	P62736	Actin, aortic smooth muscle	30
185	8.61	8.61	19.7	P06396	Gelsolin	4
186	8.6	8.6	40.9	P53999	Activated RNA polymerase II transcriptional coactivator p15	4
187	8.52	8.52	85.7	P04080	Cystatin-B	4
188	8.5	8.5	14.7	P01023	Alpha-2-macroglobulin	4
189	8.43	8.43	48.8	Q8NC51	Plasminogen activator inhibitor 1 RNA-binding protein	5
190	8.41	10.47	35.2	Q99729	Heterogeneous nuclear ribonucleoprotein A/B	6
191	8.34	8.34	29.4	P52597	Heterogeneous nuclear ribonucleoprotein F	5
192	8.31	8.31	18.6	P52272	Heterogeneous nuclear ribonucleoprotein M	5
193	8.3	8.34	25.1	P02765	Alpha-2-HS-glycoprotein	5
194	8.3	8.31	34.4	Q13907	Isopentenyl-diphosphate Delta-isomerase 1	4
195	8.25	8.25	83.7	P14854	Cytochrome c oxidase subunit 6B1	5
196	8.17	8.18	40.8	O14737	Programmed cell death protein 5	5
197	8.17	8.17	6.3	P13611	Versican core protein	4
198	8.11	8.11	15.2	P35637	RNA-binding protein FUS	4
199	8.11	8.11	46.7	P99999	Cytochrome c	5
200	8.02	8.02	21.9	O95810	Caveolae-associated protein 2	4
201	8	37.77	83.7	P02042	Hemoglobin subunit delta	44
202	8	8	28.3	P04075	Fructose-bisphosphate aldolase A	4
203	8	8	35.1	P60903	Protein S100-A10	4
204	7.98	7.98	40.6	P29692	Elongation factor 1-delta	4
205	7.96	7.96	27.7	P39687	Acidic leucine-rich nuclear phosphoprotein 32 family member A	5
206	7.89	8.19	34.5	Q96D15	Reticulocalbin-3	4
207	7.87	7.89	18.8	P13796	Plastin-2	4
208	7.77	15.85	34.1	P51991	Heterogeneous nuclear ribonucleoprotein A3	8
209	7.77	7.79	31.5	P09496	Clathrin light chain A	6
210	7.66	22.32	79.7	P24844	Myosin regulatory light polypeptide 9	14
211	7.66	7.72	71.3	P18859	ATP synthase-coupling factor 6, mitochondrial	4
212	7.59	7.7	31	P09497	Clathrin light chain B	6
213	7.58	7.63	18.2	Q9Y4L1	Hypoxia up-regulated protein 1	5
214	7.55	7.55	50.6	Q15843	NEDD8	4
215	7.44	7.45	30.7	P24534	Elongation factor 1-beta	4
216	7.4	7.4	52.5	P26447	Protein S100-A4	4
217	7.32	7.32	39.9	Q96K17	Transcription factor BTF3 homolog 4	4
218	7.3	7.3	20.1	Q92945	Far upstream element-binding protein 2	5
219	7.24	7.24	41.1	P02792	Ferritin light chain	4
220	7.22	7.22	24.9	P31948	Stress-induced-phosphoprotein 1	3
221	7.13	9.48	21.3	P15311	Ezrin	5
222	7.1	7.1	33.1	Q07955	Serine/arginine-rich splicing factor 1	4
223	6.88	6.88	52.7	P05109	Protein S100-A8	5
224	6.71	6.75	9.3	Q16363	Laminin subunit alpha-4	5
225	6.51	6.62	30.2	Q15084	Protein disulfide-isomerase A6	4
226	6.37	6.37	38.2	P98179	RNA-binding protein 3	7
227	6.29	6.29	15	P43121	Cell surface glycoprotein MUC18	3
228	6.2	6.24	12	P01024	Complement C3	4
229	6.19	6.19	32.6	O95994	Anterior gradient protein 2 homolog	3
230	6.08	6.08	48.5	P25398	40S ribosomal protein S12	3
231	6.07	10.93	31	P35908	Keratin, type II cytoskeletal 2 epidermal	6
232	6.06	6.06	30.4	P31942	Heterogeneous nuclear ribonucleoprotein H3	3
233	6.04	6.04	35.1	P06454	Prothymosin alpha	7
234	6.02	6.02	12	Q13435	Splicing factor 3B subunit 2	4
235	6.01	6.01	33.7	Q15717	ELAV-like protein 1	3
236	6	6.12	40.7	Q14011	Cold-inducible RNA-binding protein	3
237	6	6.03	40.3	P68036	Ubiquitin-conjugating enzyme E2 L3	3
238	6	6	10.8	O43707	Alpha-actinin-4	3
239	6	6	16.3	P23246	Splicing factor, proline- and glutamine-rich	3
240	6	6	19.9	Q07021	Complement component 1 Q subcomponent-binding protein, mitochondrial	3
241	6	6	12.5	P00734	Prothrombin	3
242	6	6	31.7	Q9H444	Charged multivesicular body protein 4b	4
243	6	6	12.5	Q15637	Splicing factor 1	4
244	6	6	25.6	Q9ULZ3	Apoptosis-associated speck-like protein containing a CARD	3
245	6	6	25.4	P02753	Retinol-binding protein 4	3
246	5.98	6	45.6	P55008	Allograft inflammatory factor 1	3
247	5.91	7.28	20.2	O75475	PC4 and SFRS1-interacting protein	5
248	5.86	6.34	32.1	P01591	Immunoglobulin J chain	4
249	5.85	5.85	29.2	Q9NS71	Gastrokine-1	3
250	5.64	5.64	24	Q16629	Serine/arginine-rich splicing factor 7	3
251	5.6	5.6	21.8	P16989	Y-box-binding protein 3	4
252	5.59	5.59	56.8	P61956	Small ubiquitin-related modifier 2	4
253	5.46	5.47	20.9	Q9UKM9	RNA-binding protein Raly	3
254	5.43	5.43	7.6	P13639	Elongation factor 2	3
255	5.28	5.54	21.4	Q9P2E9	Ribosome-binding protein 1	4
256	5.28	5.28	15.2	Q15942	Zyxin	5
257	5.2	5.2	10.5	P13473	Lysosome-associated membrane glycoprotein 2	3
258	5.06	5.06	15.2	P36578	60S ribosomal protein L4	3
259	5	5	15.8	P50402	Emerin	4
260	4.95	4.95	29.5	Q13185	Chromobox protein homolog 3	4
261	4.95	4.95	10.8	P50454	Serpin H1	3
262	4.93	5.21	22.4	P52566	Rho GDP-dissociation inhibitor 2	3
263	4.91	4.91	11.6	P23588	Eukaryotic translation initiation factor 4B	3
264	4.89	4.89	6.2	P98160	Basement membrane-specific heparan sulfate proteoglycan core protein	3
265	4.88	4.88	72.8	Q9P1F3	Costars family protein ABRACL	3
266	4.86	4.86	10	P16070	CD44 antigen	3
267	4.83	4.83	20	P50552	Vasodilator-stimulated phosphoprotein	3
268	4.82	4.82	26.8	P02794	Ferritin heavy chain	3
269	4.66	4.67	38.7	P61769	Beta-2-microglobulin	3
270	4.64	4.64	15.5	P00325	Alcohol dehydrogenase 1B	3
271	4.57	4.57	40.7	P55145	Mesencephalic astrocyte-derived neurotrophic factor	5
272	4.5	4.5	31	P00915	Carbonic anhydrase 1	3
273	4.48	4.48	81.9	P63220	40S ribosomal protein S21	4
274	4.44	4.44	41.8	P07919	Cytochrome b-c1 complex subunit 6, mitochondrial	2
275	4.39	4.39	21.7	P07305	Histone H1.0	3
276	4.29	4.29	37.8	Q99584	Protein S100-A13	2
277	4.28	4.28	58.8	P61960	Ubiquitin-fold modifier 1	2
278	4.25	4.25	30.4	P43487	Ran-specific GTPase-activating protein	2
279	4.24	4.24	14.7	P20042	Eukaryotic translation initiation factor 2 subunit 2	2
280	4.23	4.23	17.3	P30049	ATP synthase subunit delta, mitochondrial	2
281	4.19	4.19	16.3	P04004	Vitronectin	3
282	4.19	4.19	32.2	Q9Y5Z4	Heme-binding protein 2	2
283	4.19	4.19	4.6	Q16853	Membrane primary amine oxidase	2
284	4.16	4.16	42.6	Q01523	Defensin-5	8
285	4.15	4.41	12.4	O60506	Heterogeneous nuclear ribonucleoprotein Q	2
286	4.15	4.17	16.9	P31146	Coronin-1A	2
287	4.14	4.19	16.5	P35659	Protein DEK	2
288	4.12	40.45	71.8	P07951	Tropomyosin beta chain	30
289	4.09	4.11	10.1	P07814	Bifunctional glutamate/proline--tRNA ligase	2
290	4.08	8.89	64.6	P26583	High mobility group protein B2	5
291	4.08	8.79	23.7	P34931	Heat shock 70 kDa protein 1-like	5
292	4.08	4.12	14.2	Q9Y2W1	Thyroid hormone receptor-associated protein 3	2
293	4.08	4.08	20.6	Q15424	Scaffold attachment factor B1	3
294	4.06	4.06	24.2	P38646	Stress-70 protein, mitochondrial	2
295	4.05	4.07	11.4	P48681	Nestin	2
296	4.04	4.04	26.9	P00167	Cytochrome b5	2
297	4.03	6.04	22.9	P55795	Heterogeneous nuclear ribonucleoprotein H2	3
298	4.03	4.03	21.5	Q13283	Ras GTPase-activating protein-binding protein 1	2
299	4.03	4.03	15.1	O15143	Actin-related protein 2/3 complex subunit 1B	2
300	4.02	4.42	44.5	O15347	High mobility group protein B3	3
301	4.02	4.02	15.8	Q9BX66	Sorbin and SH3 domain-containing protein 1	3
302	4.02	4.02	16.8	P46109	Crk-like protein	2
303	4.02	4.02	44.4	P62942	Peptidyl-prolyl cis-trans isomerase FKBP1A	2
304	4.01	4.87	6.7	Q15746	Myosin light chain kinase, smooth muscle	3
305	4.01	4.01	19.3	Q9NR12	PDZ and LIM domain protein 7	2
306	4.01	4.01	38.7	Q9H299	SH3 domain-binding glutamic acid-rich-like protein 3	3
307	4	23.74	47.5	P01860	Immunoglobulin heavy constant gamma 3	16
308	4	8	29.8	P62258	14-3-3 protein epsilon	4
309	4	5.2	35.5	Q9Y3E1	Hepatoma-derived growth factor-related protein 3	4
310	4	4.54	22.9	Q9UMX0	Ubiquilin-1	3
311	4	4.02	11.1	O95793	Double-stranded RNA-binding protein Staufen homolog 1	2
312	4	4.02	8.1	Q14157	Ubiquitin-associated protein 2-like	2
313	4	4.01	9.2	Q96RU3	Formin-binding protein 1	2
314	4	4.01	41.6	O75531	Barrier-to-autointegration factor	2
315	4	4	7.1	Q04637	Eukaryotic translation initiation factor 4 gamma 1	2
316	4	4	11.6	Q13263	Transcription intermediary factor 1-beta	2
317	4	4	9.4	P08133	Annexin A6	2
318	4	4	24.6	Q15056	Eukaryotic translation initiation factor 4H	2
319	4	4	30.4	P14174	Macrophage migration inhibitory factor	2
320	4	4	5.9	P07996	Thrombospondin-1	2
321	4	4	11.6	P23193	Transcription elongation factor A protein 1	2
322	4	4	8.5	P02760	Protein AMBP	2
323	4	4	11	Q12805	EGF-containing fibulin-like extracellular matrix protein 1	2
324	4	4	40	Q01524	Defensin-6	2
325	4	4	21.8	P31151	Protein S100-A7	2
326	4	4	38.3	P23297	Protein S100-A1	2
327	3.89	3.89	16	P17931	Galectin-3	2
328	3.85	3.85	8	P43307	Translocon-associated protein subunit alpha	2
329	3.82	3.82	30.4	P62857	40S ribosomal protein S28	2
330	3.77	3.77	34.8	P04271	Protein S100-B	2
331	3.73	3.73	14.3	O00151	PDZ and LIM domain protein 1	2
332	3.67	3.67	35.3	P20674	Cytochrome c oxidase subunit 5A, mitochondrial	3
333	3.65	3.65	14.1	P50502	Hsc70-interacting protein	2
334	3.64	7.92	32.5	P31946	14-3-3 protein beta/alpha	4
335	3.62	3.62	20	Q01469	Fatty acid-binding protein, epidermal	2
336	3.57	3.57	13.9	P04233	HLA class II histocompatibility antigen gamma chain	3
337	3.56	3.61	8.3	Q9Y5K6	CD2-associated protein	2
338	3.54	3.56	7.2	P22105	Tenascin-X	2
339	3.49	3.7	6.1	P58107	Epiplakin	2
340	3.31	3.33	27.9	Q9UMX5	Neudesin	2
341	3.26	3.5	22.5	P04179	Superoxide dismutase [Mn], mitochondrial	2
342	3.22	3.22	13.6	Q32MZ4	Leucine-rich repeat flightless-interacting protein 1	2
343	3.2	3.2	28.2	P14317	Hematopoietic lineage cell-specific protein	3
344	3.19	3.19	11.5	Q04323	UBX domain-containing protein 1	3
345	3.13	3.13	15.8	O95817	BAG family molecular chaperone regulator 3	2
346	3.12	3.12	32.2	P84085	ADP-ribosylation factor 5	2
347	3.09	3.09	23	O75947	ATP synthase subunit d, mitochondrial	2
348	3.06	3.06	5.3	Q9BR76	Coronin-1B	2
349	2.97	2.97	11.1	P22676	Calretinin	2
350	2.94	6.78	30.8	Q96C19	EF-hand domain-containing protein D2	5
351	2.88	2.88	10.8	Q01844	RNA-binding protein EWS	2
352	2.88	2.88	25.9	Q9Y5S9	RNA-binding protein 8A	3
353	2.8	2.8	21.9	P09211	Glutathione S-transferase P	2
354	2.78	2.78	17.9	Q15691	Microtubule-associated protein RP/EB family member 1	2
355	2.78	2.78	9	P55209	Nucleosome assembly protein 1-like 1	2
356	2.75	2.75	50	O00244	Copper transport protein ATOX1	2
357	2.73	2.73	15.5	P30043	Flavin reductase (NADPH)	2
358	2.68	2.91	72.7	P63313	Thymosin beta-10	5
359	2.65	2.65	26.3	Q00688	Peptidyl-prolyl cis-trans isomerase FKBP3	4
360	2.63	6.76	20.5	O14979	Heterogeneous nuclear ribonucleoprotein D-like	5
361	2.61	2.61	11.6	Q00341	Vigilin	2
362	2.52	3.87	9.2	P34932	Heat shock 70 kDa protein 4	3
363	2.51	2.52	15.8	Q9UJU6	Drebrin-like protein	2
364	2.51	2.51	30.9	P61088	Ubiquitin-conjugating enzyme E2 N	2
365	2.48	2.48	15	P00918	Carbonic anhydrase 2	2
366	2.4	2.41	7.2	Q9HC35	Echinoderm microtubule-associated protein-like 4	1
367	2.34	2.34	18.9	Q96DR8	Mucin-like protein 1	2
368	2.2	2.22	10.2	P09874	Poly [ADP-ribose] polymerase 1	2
369	2.17	2.17	14.4	P62851	40S ribosomal protein S25	2
370	2.15	2.15	14	P61601	Neurocalcin-delta	1
371	2.11	2.11	7.6	Q7Z7G0	Target of Nesh-SH3	1
372	2.07	2.07	35.1	O60869	Endothelial differentiation-related factor 1	1
373	2.07	2.07	5.7	Q01518	Adenylyl cyclase-associated protein 1	1
374	2.05	2.05	38.3	P17096	High mobility group protein HMG-I/HMG-Y	1
375	2.04	3.36	16.5	Q9NYL9	Tropomodulin-3	5
376	2.04	2.04	11.4	Q9H4M9	EH domain-containing protein 1	1
377	2.04	2.04	12.7	Q15661	Tryptase alpha/beta-1	1
378	2.04	2.04	57.9	Q15847	Adipogenesis regulatory factor	2
379	2.03	8.51	36.5	P02458	Collagen alpha-1(II) chain	14
380	2.03	2.45	8.1	P11047	Laminin subunit gamma-1	2
381	2.03	2.05	8.8	P42331	Rho GTPase-activating protein 25	1
382	2.03	2.04	12	Q02952	A-kinase anchor protein 12	1
383	2.02	2.06	11.1	A0MZ66	Shootin-1	1
384	2.02	2.02	10.3	Q15417	Calponin-3	1
385	2.01	4.01	23.2	P84103	Serine/arginine-rich splicing factor 3	2
386	2.01	2.04	14.9	P42768	Wiskott-Aldrich syndrome protein	2
387	2.01	2.04	17.7	Q13442	28 kDa heat- and acid-stable phosphoprotein	1
388	2.01	2.02	8.2	P08559	Pyruvate dehydrogenase E1 component subunit alpha, somatic form, mitochondrial	1
389	2.01	2.01	17.6	Q0ZGT2	Nexilin	1
390	2.01	2.01	17.7	P36957	Dihydrolipoyllysine-residue succinyltransferase component of 2-oxoglutarate dehydrogenase complex, mitochondrial	1
391	2.01	2.01	32.8	Q9Y2S6	Translation machinery-associated protein 7	1
392	2.01	2.01	16.2	Q9UK76	Jupiter microtubule associated homolog 1	2
393	2.01	2.01	5.5	Q99439	Calponin-2	1
394	2	52.91	82.4	P63261	Actin, cytoplasmic 2	43
395	2	13.68	48.9	P16402	Histone H1.3	9
396	2	9.68	16.1	P13647	Keratin, type II cytoskeletal 5	5
397	2	9.03	20.8	P07900	Heat shock protein HSP 90-alpha	7
398	2	7.89	27.1	P61981	14-3-3 protein gamma	4
399	2	6.09	29.8	P27348	14-3-3 protein theta	3
400	2	5.75	26.7	Q92688	Acidic leucine-rich nuclear phosphoprotein 32 family member B	3
401	2	4	29	P05386	60S acidic ribosomal protein P1	3
402	2	3.88	11.8	P35241	Radixin	2
403	2	2.04	5.5	P00751	Complement factor B	1
404	2	2.04	12.7	Q9NQP4	Prefoldin subunit 4	1
405	2	2.03	12.6	Q9BXN1	Asporin	1
406	2	2.02	8.6	P55072	Transitional endoplasmic reticulum ATPase	1
407	2	2.02	11.5	Q13043	Serine/threonine-protein kinase 4	1
408	2	2.02	8.2	A6NFY4	Nuclear envelope integral membrane protein 2	1
409	2	2.01	11.2	Q15642	Cdc42-interacting protein 4	1
410	2	2.01	16.1	Q9UNF0	Protein kinase C and casein kinase substrate in neurons protein 2	1
411	2	2.01	31.1	P08708	40S ribosomal protein S17	1
412	2	2.01	19.1	P62081	40S ribosomal protein S7	2
413	2	2	6.1	Q08211	ATP-dependent RNA helicase A	1
414	2	2	20.1	Q13148	TAR DNA-binding protein 43	1
415	2	2	21.3	P05455	Lupus La protein	2
416	2	2	13.3	Q16181	Septin-7	2
417	2	2	13.9	P48735	Isocitrate dehydrogenase [NADP], mitochondrial	1
418	2	2	6.7	Q9BY44	Eukaryotic translation initiation factor 2A	1
419	2	2	13.2	Q9BRP8	Partner of Y14 and mago	1
420	2	2	7.3	Q96Q06	Perilipin-4	1
421	2	2	27.8	P80723	Brain acid soluble protein 1	1
422	2	2	23.3	P41208	Centrin-2	1
423	2	2	14.8	Q96CT7	Coiled-coil domain-containing protein 124	1
424	2	2	6.5	P54578	Ubiquitin carboxyl-terminal hydrolase 14	1
425	2	2	8.2	P25685	DnaJ homolog subfamily B member 1	1
426	2	2	2.7	P15941	Mucin-1	1
427	2	2	8.8	O75940	Survival of motor neuron-related-splicing factor 30	1
428	2	2	10.5	O75822	Eukaryotic translation initiation factor 3 subunit J	1
429	2	2	21.8	Q9Y2V2	Calcium-regulated heat-stable protein 1	1
430	2	2	14.3	Q9Y2B0	Protein canopy homolog 2	1
431	2	2	25.2	Q96C90	Protein phosphatase 1 regulatory subunit 14B	1
432	2	2	13.7	Q8WZA0	Protein LZIC	1
433	2	2	2.4	Q14624	Inter-alpha-trypsin inhibitor heavy chain H4	1
434	2	2	34.7	Q14508	WAP four-disulfide core domain protein 2	1
435	2	2	11.7	P84098	60S ribosomal protein L19	1
436	2	2	7.5	P40925	Malate dehydrogenase, cytoplasmic	1
437	2	2	26.8	P26885	Peptidyl-prolyl cis-trans isomerase FKBP2	1
438	2	2	11.3	P18827	Syndecan-1	1
439	2	2	15.4	P08294	Extracellular superoxide dismutase [Cu-Zn]	1
440	2	2	8	P07339	Cathepsin D	1
441	2	2	8.4	P05141	ADP/ATP translocase 2	1
442	2	2	12.8	O95292	Vesicle-associated membrane protein-associated protein B/C	1
443	2	2	7.7	O43670	BUB3-interacting and GLEBS motif-containing protein ZNF207	1
444	2	2	6.6	Q9H1E3	Nuclear ubiquitous casein and cyclin-dependent kinase substrate 1	1
445	2	2	47.5	Q9C005	Protein dpy-30 homolog	1
446	2	2	1	Q8TE82	SH3 domain and tetratricopeptide repeat-containing protein 1	1
447	2	2	19.9	Q8NI22	Multiple coagulation factor deficiency protein 2	1
448	2	2	9.8	Q6GTX8	Leukocyte-associated immunoglobulin-like receptor 1	1
449	2	2	30.2	Q16718	NADH dehydrogenase [ubiquinone] 1 alpha subcomplex subunit 5	1
450	2	2	11.8	Q03135	Caveolin-1	1
451	2	2	33.9	P62861	40S ribosomal protein S30	1
452	2	2	14.2	P60900	Proteasome subunit alpha type-6	1
453	2	2	10.5	P47755	F-actin-capping protein subunit alpha-2	1
454	2	2	18.2	P46783	40S ribosomal protein S10	1
455	2	2	5.6	P46108	Adapter molecule crk	2
456	2	2	8.3	P21291	Cysteine and glycine-rich protein 1	1
457	2	2	22.6	P20962	Parathymosin	1
458	2	2	16.3	P18621	60S ribosomal protein L17	1
459	2	2	11.1	P13693	Translationally-controlled tumor protein	1
460	2	2	20.3	P05452	Tetranectin	1
461	2	2	21.4	P04155	Trefoil factor 1	1
462	2	2	20.8	P01615	Immunoglobulin kappa variable 2D-28	1
463	2	2	18.9	O76070	Gamma-synuclein	1
464	2	2	18	Q9BXV9	EKC/KEOPS complex subunit GON7	1
465	2	2	35.1	Q8WXC6	COP9 signalosome complex subunit 9	1
466	2	2	11	Q8WWX9	Selenoprotein M	1
467	2	2	7.5	Q15185	Prostaglandin E synthase 3	1
468	2	2	7.2	Q13405	39S ribosomal protein L49, mitochondrial	1
469	2	2	6.9	Q13361	Microfibrillar-associated protein 5	1
470	2	2	7.8	Q03013	Glutathione S-transferase Mu 4	1
471	2	2	4.5	Q00059	Transcription factor A, mitochondrial	1
472	2	2	8.1	P15927	Replication protein A 32 kDa subunit	1
473	2	2	10	P05114	Non-histone chromosomal protein HMG-14	1
474	2	2	25	O75506	Heat shock factor-binding protein 1	1
475	2	2	6.1	O75494	Serine/arginine-rich splicing factor 10	1
476	1.96	2	4.1	Q14444	Caprin-1	1
477	1.92	1.92	3.6	P0DOX6	Immunoglobulin mu heavy chain	1
478	1.89	1.89	18	O95881	Thioredoxin domain-containing protein 12	1
479	1.85	1.86	5.4	O60832	H/ACA ribonucleoprotein complex subunit 4	1
480	1.84	1.84	6.2	O43491	Band 4.1-like protein 2	1
481	1.81	1.81	15.5	Q99417	C-Myc-binding protein	1
482	1.75	1.75	12.6	P30044	Peroxiredoxin-5, mitochondrial	2
483	1.71	8.16	20.1	P12107	Collagen alpha-1(XI) chain	7
484	1.71	1.71	3.5	RRRRRQ9H0E9	REVERSED Bromodomain-containing protein 8	1
485	1.68	5.96	37	Q92804	TATA-binding protein-associated factor 2N	3
486	1.68	1.68	8.1	Q9NRN5	Olfactomedin-like protein 3	1
487	1.66	1.66	7.4	P21127	Cyclin-dependent kinase 11B	1
488	1.6	1.6	7.5	Q13561	Dynactin subunit 2	1
489	1.6	1.6	13.5	P62318	Small nuclear ribonucleoprotein Sm D3	1
490	1.54	1.54	7.8	P00338	L-lactate dehydrogenase A chain	1
491	1.53	1.53	6.6	Q9UQ35	Serine/arginine repetitive matrix protein 2	1
492	1.52	1.52	7	O14974	Protein phosphatase 1 regulatory subunit 12A	1
493	1.52	1.52	1.3	RRRRRO95486	REVERSED Protein transport protein Sec24A	1
494	1.49	1.49	8.4	Q86UE4	Protein LYRIC	1
495	1.49	1.49	10.5	Q9Y3U8	60S ribosomal protein L36	1
496	1.48	1.48	12.3	P30533	Alpha-2-macroglobulin receptor-associated protein	1
497	1.47	1.5	7.5	Q14005	Pro-interleukin-16	1
498	1.44	1.44	17.4	P06312	Immunoglobulin kappa variable 4-1	1
499	1.42	1.42	7	Q8N414	PiggyBac transposable element-derived protein 5	2
500	1.41	1.41	17.9	O15511	Actin-related protein 2/3 complex subunit 5	1
501	1.39	1.39	8.6	P07858	Cathepsin B	1
502	1.39	1.39	8.9	O00115	Deoxyribonuclease-2-alpha	1
503	1.35	1.35	1.6	Q9UM47	Neurogenic locus notch homolog protein 3	1
504	1.34	1.35	2.2	P11279	Lysosome-associated membrane glycoprotein 1	1
505	1.32	1.32	7.3	Q96PX9	Pleckstrin homology domain-containing family G member 4B	1
506	1.31	1.31	13.8	P62993	Growth factor receptor-bound protein 2	1
507	1.27	1.88	6.3	P35527	Keratin, type I cytoskeletal 9	2
508	1.24	1.24	7.7	P08603	Complement factor H	1
509	1.21	15.93	53.2	P33778	Histone H2B type 1-B	15
510	1.19	1.19	19.6	P52565	Rho GDP-dissociation inhibitor 1	1
511	1.14	1.14	17	P09012	U1 small nuclear ribonucleoprotein A	2
512	1.13	10.5	29.6	Q04695	Keratin, type I cytoskeletal 17	6
513	1.07	1.07	5.7	P98095	Fibulin-2	1
514	1.06	1.06	11.9	Q5SSJ5	Heterochromatin protein 1-binding protein 3	1
515	1.02	1.02	12.6	Q5VWX1	KH domain-containing, RNA-binding, signal transduction-associated protein 2	1
516	1.01	1.02	19.5	Q9UHV9	Prefoldin subunit 2	1
517	1.01	1.01	12.8	Q8IVM0	Coiled-coil domain-containing protein 50	1
518	1	1	24.2	Q9H2H8	Peptidyl-prolyl cis-trans isomerase-like 3	1
519	0.98	3.09	20.5	Q8TD06	Anterior gradient protein 3	2
520	0.97	0.97	1.7	P04040	Catalase	1
521	0.94	0.95	3.7	O95202	Mitochondrial proton/calcium exchanger protein	1
522	0.94	0.94	7.5	Q8IZ83	Aldehyde dehydrogenase family 16 member A1	1
523	0.91	0.91	3.2	P55036	26S proteasome non-ATPase regulatory subunit 4	1
524	0.9	6.53	13.8	P54725	UV excision repair protein RAD23 homolog A	4
525	0.88	0.91	5.9	Q9Y490	Talin-1	1
526	0.88	0.88	7.8	P51608	Methyl-CpG-binding protein 2	2
527	0.87	0.87	9	O43915	Vascular endothelial growth factor D	1
528	0.84	0.84	9.1	P50238	Cysteine-rich protein 1	1
529	0.82	0.82	8.7	P62241	40S ribosomal protein S8	1
530	0.81	0.82	6	P19404	NADH dehydrogenase [ubiquinone] flavoprotein 2, mitochondrial	1
531	0.8	0.8	33.3	O00264	Membrane-associated progesterone receptor component 1	1
532	0.79	0.98	2.4	RRRRRQ96HP0	REVERSED Dedicator of cytokinesis protein 6	1
533	0.79	0.79	3.8	RRRRRQ86VK4	REVERSED Zinc finger protein 410	1
534	0.78	0.79	2.3	Q6DWJ6	Probable G-protein coupled receptor 139	1
535	0.73	0.74	5	Q14739	Lamin-B receptor	1
536	0.73	0.73	2.8	Q14201	Protein BTG3	1
537	0.69	2.81	7.3	Q8IVL0	Neuron navigator 3	2
538	0.69	0.69	5.4	Q16666	Gamma-interferon-inducible protein 16	1
539	0.61	0.61	4.6	RRRRRQ9H7P9	REVERSED Pleckstrin homology domain-containing family G member 2	1
540	0.57	0.57	6	P00450	Ceruloplasmin	0
541	0.57	0.57	11.1	Q14061	Cytochrome c oxidase copper chaperone	1
542	0.56	0.56	4.8	Q8NDB2	B-cell scaffold protein with ankyrin repeats	1
543	0.56	0.56	1.9	RRRRRQ13395	REVERSED Probable methyltransferase TARBP1	1
544	0.55	0.55	5.5	Q16643	Drebrin	1
545	0.53	0.53	8.5	O95218	Zinc finger Ran-binding domain-containing protein 2	1
546	0.51	0.51	11	Q15459	Splicing factor 3A subunit 1	1
547	0.51	0.51	4.7	P51911	Calponin-1	1
548	0.51	0.51	3.4	RRRRRQ9BXD5	REVERSED N-acetylneuraminate lyase	1
549	0.5	0.51	2.8	Q92545	Transmembrane protein 131	1
550	0.5	0.5	12.4	Q13838	Spliceosome RNA helicase DDX39B	1
551	0.49	0.5	13.7	Q9H098	Protein FAM107B	1
552	0.48	2.44	21.9	Q15233	Non-POU domain-containing octamer-binding protein	2
553	0.48	0.48	2.3	O60641	Clathrin coat assembly protein AP180	1
554	0.47	0.47	4.8	RRRRRQ00266	REVERSED S-adenosylmethionine synthase isoform type-1	1
555	0.44	0.44	7.9	P00747	Plasminogen	1
556	0.44	0.44	8.9	Q96E22	Dehydrodolichyl diphosphate synthase complex subunit NUS1	1
557	0.43	0.43	5.8	RRRRRA5D6W6	REVERSED Fat storage-inducing transmembrane protein 1	1
558	0.42	0.66	8.2	A4UGR9	Xin actin-binding repeat-containing protein 2	1
559	0.42	0.42	3.2	Q9NZZ3	Charged multivesicular body protein 5	1
560	0.41	20.47	32.8	P68371	Tubulin beta-4B chain	12
561	0.41	0.41	6.4	RRRRRQ9NWT1	REVERSED p21-activated protein kinase-interacting protein 1	1
562	0.37	0.37	22.1	P49458	Signal recognition particle 9 kDa protein	0
563	0.37	0.37	11.1	RRRRRP20809	REVERSED Interleukin-11	0
564	0.36	13.48	47.2	P0DOX8	Immunoglobulin lambda-1 light chain	10
565	0.36	0.36	3.7	RRRRRQ96M91	REVERSED Cilia- and flagella-associated protein 53	0
566	0.34	0.34	5.6	Q9NS98	Semaphorin-3G	0
567	0.33	0.34	3.6	Q66K74	Microtubule-associated protein 1S	0
568	0.33	0.34	6.1	RRRRRP20333	REVERSED Tumor necrosis factor receptor superfamily member 1B	0
569	0.33	0.33	4.5	Q9Y5Y9	Sodium channel protein type 10 subunit alpha	0
570	0.33	0.33	7.1	Q9BX69	Caspase recruitment domain-containing protein 6	0
571	0.32	0.33	3.5	RRRRRO75676	REVERSED Ribosomal protein S6 kinase alpha-4	0
572	0.31	0.31	3.1	O60271	C-Jun-amino-terminal kinase-interacting protein 4	1
573	0.3	0.66	4.9	Q8NH56	Olfactory receptor 52N5	0
574	0.29	0.32	4	Q9UI46	Dynein intermediate chain 1, axonemal	0
575	0.29	0.3	1.8	RRRRRQ8WW24	REVERSED Tektin-4	0
576	0.29	0.29	1.5	RRRRRO14514	REVERSED Brain-specific angiogenesis inhibitor 1	0
577	0.29	0.29	3	RRRRRQ86X83	REVERSED COMM domain-containing protein 2	0
578	0.28	0.28	29.3	RRRRRQ7Z7K0	REVERSED COX assembly mitochondrial protein homolog	1
579	0.28	0.28	9.4	Q9NQT4	Exosome complex component RRP46	0
580	0.26	0.26	6.4	RRRRRO95271	REVERSED Tankyrase-1	0
581	0.26	0.26	3.4	P46379	Large proline-rich protein BAG6	0
582	0.25	0.34	8	P15924	Desmoplakin	0
583	0.25	0.28	6.1	RRRRRQ9NVE4	REVERSED Coiled-coil domain-containing protein 87	0
584	0.25	0.26	6.6	Q8N1G1	RNA exonuclease 1 homolog	0
585	0.25	0.25	3.9	Q86XW9	Thioredoxin domain-containing protein 6	0
586	0.24	0.26	4.2	RRRRRQ7Z5M5	REVERSED Transmembrane channel-like protein 3	0
587	0.24	0.24	2.6	RRRRRP0C7I0	REVERSED Inactive ubiquitin carboxyl-terminal hydrolase 17-like protein 8	0
588	0.23	0.23	2.1	RRRRRQ53HC0	REVERSED Coiled-coil domain-containing protein 92	0
589	0.22	0.24	21.2	RRRRRP07585	REVERSED Decorin	0
590	0.22	0.23	7.8	RRRRRQ02388	REVERSED Collagen alpha-1(VII) chain	0
591	0.22	0.23	8.4	RRRRRP04196	REVERSED Histidine-rich glycoprotein	0
592	0.22	0.22	3.9	RRRRRO00339	REVERSED Matrilin-2	0
593	0.22	0.22	3.7	Q92542	Nicastrin	0
594	0.22	0.22	6	P78410	Butyrophilin subfamily 3 member A2	1
595	0.21	0.24	2.5	Q05469	Hormone-sensitive lipase	0
596	0.21	0.21	7.6	P30626	Sorcin	0
597	0.2	0.2	1.7	O14896	Interferon regulatory factor 6	0
598	0.19	1.5	8.8	Q96CN9	GRIP and coiled-coil domain-containing protein 1	1
599	0.19	0.32	5.9	RRRRRQ9HA90	REVERSED EF-hand and coiled-coil domain-containing protein 1	0
600	0.19	0.21	11.7	Q96PQ5	Putative protein phosphatase inhibitor 2-like protein 1	0
601	0.19	0.19	6	Q9BTT0	Acidic leucine-rich nuclear phosphoprotein 32 family member E	0
602	0.18	1.56	16.1	P62753	40S ribosomal protein S6	1
603	0.18	0.18	3.2	RRRRRQ5VWN6	REVERSED Protein FAM208B	0
604	0.18	0.18	2.8	Q14679	Tubulin polyglutamylase TTLL4	0
605	0.18	0.18	3.5	RRRRRQ7L1T6	REVERSED Cytochrome b5 reductase 4	0
606	0.17	0.17	2.1	RRRRRP29353	REVERSED SHC-transforming protein 1	0
607	0.16	8	31.2	P31943	Heterogeneous nuclear ribonucleoprotein H	5
608	0.16	0.17	5.8	Q9NXG0	Centlein	0
609	0.16	0.17	8	Q02878	60S ribosomal protein L6	0
610	0.16	0.16	6.2	Q9NY74	Ewing's tumor-associated antigen 1	0
611	0.16	0.16	2.2	P57678	Gem-associated protein 4	0
612	0.15	0.16	1.9	RRRRRQ6V0I7	REVERSED Protocadherin Fat 4	0
613	0.15	0.16	4.6	RRRRRQ86VH2	REVERSED Kinesin-like protein KIF27	0
614	0.15	0.16	6.1	Q86WA8	Lon protease homolog 2, peroxisomal	0
615	0.15	0.15	4.3	RRRRRQ9NP78	REVERSED ATP-binding cassette sub-family B member 9	1
616	0.15	0.15	4.6	P22307	Non-specific lipid-transfer protein	0
617	0.15	0.15	9.1	O43768	Alpha-endosulfine	0
618	0.15	0.15	10.2	RRRRRQ6DKI1	REVERSED 60S ribosomal protein L7-like 1	0
619	0.14	0.38	9.5	RRRRRQ9P2E9	REVERSED Ribosome-binding protein 1	3
620	0.14	0.33	11.4	Q86U42	Polyadenylate-binding protein 2	1
621	0.14	0.26	3.9	Q6R327	Rapamycin-insensitive companion of mTOR	0
622	0.14	0.14	9.7	Q9UKY7	Protein CDV3 homolog	0
623	0.14	0.14	5.1	RRRRRQ96PK6	REVERSED RNA-binding protein 14	0
624	0.14	0.14	3	RRRRRQ5VTR2	REVERSED E3 ubiquitin-protein ligase BRE1A	0
625	0.14	0.14	3.8	Q6IEG0	U11/U12 small nuclear ribonucleoprotein 48 kDa protein	0
626	0.13	0.31	5.3	Q96JM4	Leucine-rich repeat and IQ domain-containing protein 1	0
627	0.13	0.16	4	RRRRRQ8WXH4	REVERSED Ankyrin repeat and SOCS box protein 11	0
628	0.13	0.14	8	O60437	Periplakin	0
629	0.13	0.13	7.7	Q14152	Eukaryotic translation initiation factor 3 subunit A	0
630	0.13	0.13	1.1	Q5QP82	DDB1- and CUL4-associated factor 10	0
631	0.12	1.36	10.5	P82979	SAP domain-containing ribonucleoprotein	1
632	0.12	0.14	2.9	RRRRRP56715	REVERSED Oxygen-regulated protein 1	0
633	0.12	0.13	1.8	RRRRRA6NNT2	REVERSED Uncharacterized protein C16orf96	0
634	0.12	0.13	11.3	Q9Y6H1	Coiled-coil-helix-coiled-coil-helix domain-containing protein 2	0
635	0.12	0.12	2.5	Q8TEM1	Nuclear pore membrane glycoprotein 210	0
636	0.12	0.12	4.4	RRRRRQ92619	REVERSED Rho GTPase-activating protein 45	0
637	0.12	0.12	6.5	Q02040	A-kinase anchor protein 17A	0
638	0.12	0.12	12	RRRRRP13929	REVERSED Beta-enolase	0
639	0.12	0.12	1.7	Q7RTS5	Otopetrin-3	0
640	0.12	0.12	2.6	Q63HM1	Kynurenine formamidase	0
641	0.11	3.47	15.9	P13942	Collagen alpha-2(XI) chain	2
642	0.11	0.32	3	Q9C0B7	Transport and Golgi organization protein 6 homolog	0
643	0.11	0.15	2.1	P42858	Huntingtin	0
644	0.11	0.14	4.8	RRRRRQ8N9V3	REVERSED WD repeat, SAM and U-box domain-containing protein 1	0
645	0.11	0.14	2.9	RRRRRP83436	REVERSED Conserved oligomeric Golgi complex subunit 7	1
646	0.11	0.13	3.9	RRRRRQ8NDW8	REVERSED Tetratricopeptide repeat protein 21A	0
647	0.11	0.12	8.4	Q15365	Poly(rC)-binding protein 1	0
648	0.11	0.11	6.6	Q9BUQ8	Probable ATP-dependent RNA helicase DDX23	0
649	0.11	0.11	22.1	P39019	40S ribosomal protein S19	1
650	0.11	0.11	2.8	RRRRRQ01433	REVERSED AMP deaminase 2	0
651	0.11	0.11	1.4	Q8IZP9	Adhesion G-protein coupled receptor G2	1
652	0.1	1.5	2.5	RRRRRQ96L91	REVERSED E1A-binding protein p400	2
653	0.1	0.2	1.6	Q2KHM9	Protein moonraker	0
654	0.1	0.14	7.6	RRRRRQ9P2M7	REVERSED Cingulin	1
655	0.1	0.12	9.6	RRRRRP48681	REVERSED Nestin	0
656	0.1	0.11	1.4	RRRRRQ9H422	REVERSED Homeodomain-interacting protein kinase 3	0
657	0.1	0.1	8.2	RRRRRQ9H0G5	REVERSED Nuclear speckle splicing regulatory protein 1	0
658	0.1	0.1	1.6	Q8TER0	Sushi, nidogen and EGF-like domain-containing protein 1	0
659	0.1	0.1	7.5	Q9H6Z9	Egl nine homolog 3	0
660	0.1	0.1	12	RRRRRQ8N0T1	REVERSED Uncharacterized protein C8orf59	0
661	0.09	0.28	4.4	RRRRRP04920	REVERSED Anion exchange protein 2	1
662	0.09	0.18	5.9	Q92797	Symplekin	0
663	0.09	0.12	5.4	Q96B97	SH3 domain-containing kinase-binding protein 1	0
664	0.09	0.11	4.6	Q14185	Dedicator of cytokinesis protein 1	0
665	0.09	0.1	12.4	RRRRRP12107	REVERSED Collagen alpha-1(XI) chain	1
666	0.09	0.1	7.9	RRRRRQ9H4E7	REVERSED Differentially expressed in FDCP 6 homolog	1
667	0.09	0.1	4.1	RRRRRP98175	REVERSED RNA-binding protein 10	0
668	0.09	0.09	3.3	O75417	DNA polymerase theta	0
669	0.09	0.09	4.4	O43313	ATM interactor	0
670	0.09	0.09	6.9	O43242	26S proteasome non-ATPase regulatory subunit 3	0
671	0.09	0.09	2.5	RRRRRQ9BQC3	REVERSED 2-(3-amino-3-carboxypropyl)histidine synthase subunit 2	0
672	0.08	0.33	3.5	Q8TE73	Dynein heavy chain 5, axonemal	0
673	0.08	0.2	2.2	RRRRRQ9H223	REVERSED EH domain-containing protein 4	0
674	0.08	0.11	5.3	P46939	Utrophin	0
675	0.08	0.1	3.5	Q8IYM0	Protein FAM186B	0
676	0.08	0.09	5	Q6ZQQ6	WD repeat-containing protein 87	0
677	0.08	0.09	3.6	RRRRRQ92917	REVERSED G patch domain and KOW motifs-containing protein	0
678	0.08	0.09	3.5	RRRRRQ8IY33	REVERSED MICAL-like protein 2	0
679	0.08	0.08	6.3	P08572	Collagen alpha-2(IV) chain	0
680	0.08	0.08	8.4	P13797	Plastin-3	0
681	0.08	0.08	2.5	RRRRRQ5VTH9	REVERSED WD repeat-containing protein 78	0
682	0.08	0.08	1.8	RRRRRQ9UNH6	REVERSED Sorting nexin-7	0
683	0.07	0.64	2.3	Q8WXX0	Dynein heavy chain 7, axonemal	1
684	0.07	0.44	3.7	Q16099	Glutamate receptor ionotropic, kainate 4	0
685	0.07	0.26	2.7	RRRRRQ01973	REVERSED Inactive tyrosine-protein kinase transmembrane receptor ROR1	0
686	0.07	0.09	2.3	P98088	Mucin-5AC	0
687	0.07	0.09	5.5	RRRRRP54278	REVERSED Mismatch repair endonuclease PMS2	0
688	0.07	0.08	3.1	Q9H254	Spectrin beta chain, non-erythrocytic 4	0
689	0.07	0.08	6.3	Q9Y2I6	Ninein-like protein	0
690	0.07	0.08	1.1	RRRRRP46531	REVERSED Neurogenic locus notch homolog protein 1	0
691	0.07	0.08	1.2	Q9BPU6	Dihydropyrimidinase-related protein 5	0
692	0.07	0.07	8.1	Q9UI32	Glutaminase liver isoform, mitochondrial	0
693	0.07	0.07	4.3	Q6ZRS4	Coiled-coil domain-containing protein 129	0
694	0.07	0.07	4.1	RRRRRQ93033	REVERSED Immunoglobulin superfamily member 2	0
695	0.07	0.07	4	Q9Y6W5	Wiskott-Aldrich syndrome protein family member 2	0
696	0.07	0.07	7.1	Q96I13	Protein ABHD8	0
697	0.07	0.07	1.3	O15084	Serine/threonine-protein phosphatase 6 regulatory ankyrin repeat subunit A	0
698	0.07	0.07	2.4	RRRRRQ9UKM7	REVERSED Endoplasmic reticulum mannosyl-oligosaccharide 1,2-alpha-mannosidase	0
699	0.07	0.07	13.1	RRRRRQ7Z2G1	REVERSED Histone H2B type W-T	0
700	0.07	0.07	5.8	P84090	Enhancer of rudimentary homolog	0
701	0.07	0.07	0.8	RRRRRQ8TE23	REVERSED Taste receptor type 1 member 2	0
702	0.07	0.07	10	RRRRRL0R8F8	REVERSED MIEF1 upstream open reading frame protein	0
703	0.06	0.11	4.9	RRRRRQ02224	REVERSED Centromere-associated protein E	0
704	0.06	0.11	2.8	RRRRRQ10567	REVERSED AP-1 complex subunit beta-1	0
705	0.06	0.09	7	RRRRRQ7Z7A1	REVERSED Centriolin	0
706	0.06	0.09	9.2	Q96HE9	Proline-rich protein 11	0
707	0.06	0.08	6.6	RRRRRQ7Z3E2	REVERSED Coiled-coil domain-containing protein 186	0
708	0.06	0.08	2.2	Q9NZM4	BRD4-interacting chromatin-remodeling complex-associated protein	0
709	0.06	0.07	5.3	RRRRRQ7Z2Y8	REVERSED Interferon-induced very large GTPase 1	0
710	0.06	0.07	10.3	Q9H257	Caspase recruitment domain-containing protein 9	0
711	0.06	0.07	12.9	P21695	Glycerol-3-phosphate dehydrogenase [NAD(+)], cytoplasmic	0
712	0.06	0.07	4	RRRRRO14976	REVERSED Cyclin-G-associated kinase	0
713	0.06	0.07	5.5	Q99835	Smoothened homolog	0
714	0.06	0.07	2.8	Q9Y5A9	YTH domain-containing family protein 2	0
715	0.06	0.07	6.1	Q96LB1	Mas-related G-protein coupled receptor member X2	0
716	0.06	0.07	7	A2RUC4	tRNA wybutosine-synthesizing protein 5	0
717	0.06	0.06	5.1	RRRRRQ5T5U3	REVERSED Rho GTPase-activating protein 21	0
718	0.06	0.06	5.9	RRRRRQ9UPY3	REVERSED Endoribonuclease Dicer	0
719	0.06	0.06	7.1	Q8NHH1	Tubulin polyglutamylase TTLL11	0
720	0.06	0.06	12.1	Q07065	Cytoskeleton-associated protein 4	0
721	0.06	0.06	3.2	Q9UL36	Zinc finger protein 236	0
722	0.06	0.06	9.9	O95747	Serine/threonine-protein kinase OSR1	0
723	0.06	0.06	3.1	Q9NV70	Exocyst complex component 1	0
724	0.06	0.06	8.2	Q9BTF0	THUMP domain-containing protein 2	0
725	0.06	0.06	4.4	Q5VUR7	Ankyrin repeat domain-containing protein 20A3	0
726	0.06	0.06	6.6	RRRRRQ9C098	REVERSED Serine/threonine-protein kinase DCLK3	0
727	0.06	0.06	4.3	P35711	Transcription factor SOX-5	0
728	0.06	0.06	1.1	O60241	Adhesion G protein-coupled receptor B2	0
729	0.06	0.06	3.4	Q9NS37	CREB/ATF bZIP transcription factor	0
730	0.06	0.06	5.6	RRRRRP45378	REVERSED Troponin T, fast skeletal muscle	0
731	0.06	0.06	2	Q9UKF2	Disintegrin and metalloproteinase domain-containing protein 30	0
732	0.06	0.06	8.9	P62072	Mitochondrial import inner membrane translocase subunit Tim10	0
733	0.06	0.06	1.9	RRRRRQ8NAV2	REVERSED Uncharacterized protein C8orf58	0
734	0.05	0.27	6.9	RRRRRQ86VQ0	REVERSED Lebercilin	0
735	0.05	0.22	5.9	Q9C0B0	RING finger protein unkempt homolog	0
736	0.05	0.11	5.8	Q8TDY2	RB1-inducible coiled-coil protein 1	0
737	0.05	0.09	9	RRRRRQ9Y6M1	REVERSED Insulin-like growth factor 2 mRNA-binding protein 2	0
738	0.05	0.08	6.5	RRRRRQ8IUG5	REVERSED Unconventional myosin-XVIIIb	0
739	0.05	0.08	3.6	RRRRRO15050	REVERSED TPR and ankyrin repeat-containing protein 1	0
740	0.05	0.08	6.7	RRRRRQ96AA8	REVERSED Janus kinase and microtubule-interacting protein 2	0
741	0.05	0.08	2.7	RRRRRO14578	REVERSED Citron Rho-interacting kinase	0
742	0.05	0.08	1.7	RRRRRQ2NKQ1	REVERSED Small G protein signaling modulator 1	0
743	0.05	0.07	4.1	Q92616	eIF-2-alpha kinase activator GCN1	0
744	0.05	0.06	4.1	RRRRRQ5JPF3	REVERSED Ankyrin repeat domain-containing protein 36C	0
745	0.05	0.06	3.7	Q5VZL5	Zinc finger MYM-type protein 4	0
746	0.05	0.06	3.9	A8MVX0	Rho guanine nucleotide exchange factor 33	0
747	0.05	0.06	2.2	RRRRRQ6PKC3	REVERSED Thioredoxin domain-containing protein 11	0
748	0.05	0.06	2.8	RRRRRQ14153	REVERSED Protein FAM53B	0
749	0.05	0.05	3.5	RRRRRQ8TCG1	REVERSED Protein CIP2A	0
750	0.05	0.05	2.7	RRRRRQ5XPI4	REVERSED E3 ubiquitin-protein ligase RNF123	0
751	0.05	0.05	7	RRRRRQ13438	REVERSED Protein OS-9	0
752	0.05	0.05	2.4	RRRRRQ8N7U6	REVERSED EF-hand domain-containing family member B	0
753	0.05	0.05	1.4	Q14028	Cyclic nucleotide-gated cation channel beta-1	0
754	0.05	0.05	10.3	P49006	MARCKS-related protein	0
755	0.05	0.05	8	P04279	Semenogelin-1	0
756	0.05	0.05	1.8	O60347	TBC1 domain family member 12	0
757	0.05	0.05	4.8	RRRRRQ9H489	REVERSED Putative testis-specific Y-encoded-like protein 3	0
758	0.05	0.05	5.1	RRRRRQ9BVK6	REVERSED Transmembrane emp24 domain-containing protein 9	0
759	0.05	0.05	6.9	RRRRRQ494X1	REVERSED Protein FAM153C	0
760	0.05	0.05	6.3	RRRRRO43633	REVERSED Charged multivesicular body protein 2a	0
761	0.05	0.05	2.8	P01213	Proenkephalin-B	0

## Sheet: Table S5
Table S5. Results of the t-Test performed for the group of measurements of the samples: (1) all tumor versus all normal breast tissue, (2) Lum B tumor versus adjacent corresponding normal breast tissue, and, (3) TNBC breast tumors versus corresponding adjacent normal breast tissue.
General information			All samples (irrespective of type)									Lum B								TNBC
N	Uniprot ID	Protein name	Fold Change (Tumor_x/y_Tissue)	Median Tumor	Median Tissue	Student's T-test Significant Tumor_Tissue	Student's T-test p-value Tumor_Tissue	Student's T-test q-value Tumor_Tissue	Student's T-test Difference Tumor_Tissue	Student's T-test Test statistic Tumor_Tissue		Fold Change (Tumor_x/y_Tissue)	Median Tumor	Median Tissue	Student's T-test Significant Tumor_Tissue	Student's T-test p-value Tumor_Tissue	Student's T-test q-value Tumor_Tissue	Student's T-test Difference Tumor_Tissue	Student's T-test Test statistic Tumor_Tissue	Fold Change (Tumor_x/y_Tissue)	Median Tumor	Median Tissue	Student's T-test Significant Tumor_Tissue	Student's T-test p-value Tumor_Tissue	Student's T-test q-value Tumor_Tissue	Student's T-test Difference Tumor_Tissue	Student's T-test Test statistic Tumor_Tissue
1	Q09666	Neuroblast differentiation-associated protein AHNAK	0.739585	32147.4	43466.8		0.287844	0.296261	-0.196741	-1.08805	Q09666	1.03555	21640.5	20897.6		0.67748	0.663711	0.149514	0.431525	0.619558	36506.1	58922.8		0.0528066	0.11637	-0.404495	-2.11539
2	P02768	Serum albumin	0.525053	377849	719640	+	0.00178384	0.00310448	-1.17417	-3.53187	P02768	0.300238	728095	2.42506e+06	+	0.0158285	0.0295696	-1.984	-3.04969	0.539193	230283	427087		0.0475503	0.105752	-0.688269	-2.17173
3	P08123	Collagen alpha-2(I) chain	0.248954	54489.4	218874	+	7.03338e-08	0	-2.19165	-7.77102	P08123	0.183691	35201.5	191634	+	0.00513754	0.0123478	-1.80938	-3.81343	0.200252	63373.4	316469	+	6.92638e-06	0	-2.42102	-6.93504
4	P02452	Collagen alpha-1(I) chain	0.193474	68603.7	354588	+	1.11059e-07	0	-2.14299	-7.56235	P02452	0.183861	66356.9	360907	+	0.00810211	0.0172414	-1.73412	-3.49806	0.255334	78869.4	308886	+	5.94141e-06	0	-2.3883	-7.03183
5	P08670	Vimentin	1.33832	429788	321140		0.0453226	0.0534233	0.465238	2.11663	P08670	0.958255	426219	444787		0.498421	0.491346	0.293411	0.70907	1.47506	466276	316106		0.0444403	0.101765	0.568333	2.20786
6	P02545	Prelamin-A/C	0.602909	62096.5	102995	+	0.000721275	0.00212766	-0.715209	-3.89979	P02545	1.05015	65876.5	62730.7		0.534351	0.532494	-0.202184	-0.649278	0.45242	52464.5	115964	+	0.00011013	0.00153846	-1.02302	-5.31011
7	P02787	Serotransferrin	0.689133	39031.4	56638.5	+	0.0165892	0.0221311	-0.594376	-2.5841	P02787	0.303806	46527.5	153149	+	0.0194024	0.0333034	-1.27606	-2.91625	0.830371	38841.7	46776.3		0.378576	0.498308	-0.185365	-0.909309
8	P68871	Hemoglobin subunit beta	0.260642	379124	1.45458e+06	+	0.00163384	0.003125	-1.29567	-3.56781	P68871	0.548633	1.35134e+06	2.46311e+06	+	0.0429585	0.0487838	-0.569083	-2.40325	0.245425	131272	534878	+	0.00631017	0.0228235	-1.73162	-3.20872
9	P01009	Alpha-1-antitrypsin	0.986476	96697.3	98023		0.476708	0.493863	-0.204664	-0.723432	P01009	1.66251	109185	65674.6		0.831413	0.829463	0.091314	0.219958	0.636463	66265.4	104115		0.33295	0.45182	-0.382251	-1.00286
10	P08727	Keratin, type I cytoskeletal 19	1.31827	76619.1	58121.2		0.392326	0.411619	0.312998	0.871802	P08727	3.958	107936	27270.3	+	0.00112057	0.0042	1.72307	4.95022	0.584935	49128.6	83989.8		0.205193	0.318259	-0.533042	-1.32872
11	P12111	Collagen alpha-3(VI) chain	0.790179	54850.6	69415.4		0.433962	0.45214	-0.193867	-0.796367	P12111	1.09991	80222	72934.8		0.847016	0.845014	0.0815509	0.199279	0.743655	42325.7	56915.8		0.258972	0.377596	-0.359117	-1.1766
12	P02461	Collagen alpha-1(III) chain	0.390154	40987.2	105054	+	1.05121e-05	0	-1.77409	-5.60595	P02461	0.525936	39222.8	74577.1	+	0.0102316	0.021625	-1.25107	-3.33997	0.304919	43259.3	141871	+	0.000333911	0.00244444	-2.0879	-4.71141
13	P67936	Tropomyosin alpha-4 chain	1.05177	40824.1	38814.9	+	0.0103701	0.0143853	0.632935	2.79152	P67936	2.37661	29525.8	12423.5		0.0911568	0.089291	0.821423	1.91971	1.50341	71884.7	47814.5		0.0694619	0.139438	0.519843	1.96591
14	P0DP25	Calmodulin-3	0.773114	163531	211523		0.869544	0.878832	0.0577765	0.166081	P0DP25	2.57466	127689	49594.6		0.0830976	0.0853187	0.739217	1.97962	0.946846	282816	298692		0.483995	0.605686	-0.351088	-0.718958
15	P02647	Apolipoprotein A-I	0.895295	195301	218142		0.155811	0.168939	-0.467375	-1.46739	P02647	0.940566	246884	262485		0.399583	0.387274	-0.338375	-0.889713	0.747143	131167	175557		0.260613	0.375914	-0.544776	-1.17237
16	P69905	Hemoglobin subunit alpha	0.419626	151525	361096	+	0.00170021	0.00309091	-1.00373	-3.55153	P69905	1.00767	1.34692e+06	1.33666e+06		0.171802	0.157704	-0.520711	-1.50079	0.416688	89283.6	214270	+	0.00515413	0.0216744	-1.29354	-3.31044
17	P05787	Keratin, type II cytoskeletal 8	1.57881	83532	52908		0.452462	0.468246	0.273486	0.764296	P05787	3.29695	137249	41629	+	0.00101571	0.00422222	1.65531	5.02877	1.01882	62403.7	61250.9		0.197311	0.308857	-0.55561	-1.35361
18	P00738	Haptoglobin	0.821842	42452.2	51654.9	+	0.0235401	0.0300588	-0.266833	-2.42554	P00738	0.766847	39652.7	51708.8		0.135489	0.130263	-0.361622	-1.66003	0.905277	45031.1	49742.9		0.107709	0.194734	-0.20996	-1.71861
19	P07602	Prosaposin	3.30087	144255	43702.2	+	3.4234e-08	0	1.82972	8.10548	P07602	3.45268	66113.5	19148.5	+	0.00203589	0.00492308	1.9311	4.48735	4.07088	256513	63011.7	+	1.01393e-05	0	1.76889	6.69792
20	P07585	Decorin	0.293752	71822.8	244501	+	1.45849e-05	0	-1.52954	-5.4718	P07585	0.275521	210110	762592	+	0.0281977	0.0384746	-1.35306	-2.67375	0.319724	51796.6	162004	+	0.000275671	0.00235294	-1.63543	-4.81315
21	P07237	Protein disulfide-isomerase	1.77153	44615.9	25184.9	+	0.000660308	0.00213333	0.896376	3.93542	P07237	2.78836	42733.8	15325.8	+	0.00173178	0.00516667	1.44567	4.61039	1.38369	45822.3	33116.1		0.0677416	0.136733	0.566798	1.97973
22	P10809	60 kDa heat shock protein, mitochondrial	1.25086	37631.2	30084.1	+	0.0280363	0.0339733	0.514584	2.34481	P10809	1.87302	34325.2	18326.1	+	0.027863	0.0385517	0.993433	2.68146	1.0086	39444.8	39108.6		0.383496	0.498123	0.227274	0.899697
23	P19338	Nucleolin	1.68567	75446.7	44757.8	+	1.24935e-05	0	0.95886	5.53513	P19338	2.75072	45668.6	16602.4	+	0.00469759	0.0130256	1.10852	3.87656	1.56474	84431.8	53958.9	+	0.00155924	0.01	0.869062	3.91367
24	P11021	78 kDa glucose-regulated protein	1.12154	45125.7	40235.6		0.0436421	0.0519503	0.549958	2.13495	P11021	2.47512	30265.1	12227.7		0.0859995	0.0869565	0.910649	1.95743	1.29117	54768.1	42417.4		0.288249	0.400995	0.333543	1.1039
25	P35579	Myosin-9	0.908145	43490.8	47889.7		0.761125	0.772423	0.0842229	0.30764	P35579	2.11275	45842.2	21697.9		0.294626	0.279679	0.612807	1.12145	0.783112	41719.9	53274.5		0.410791	0.533868	-0.232927	-0.847835
26	P51884	Lumican	0.886329	408222	460576		0.167335	0.18035	-0.51896	-1.42588	P51884	0.771101	748392	970550		0.737802	0.736287	0.110231	0.346642	0.71167	220186	309393		0.116076	0.203694	-0.896474	-1.67521
27	P02790	Hemopexin	0.849106	44465.1	52366.9	+	0.00142186	0.0028	-0.635929	-3.62455	P02790	0.890368	46123.5	51802.8		0.173541	0.158618	-0.4638	-1.49396	0.60067	33604.1	55944.5	+	0.00388439	0.0195789	-0.739207	-3.45262
28	P02675	Fibrinogen beta chain	0.670155	34351	51258.2	+	0.000376019	0.00118919	-1.28485	-4.16197	P02675	0.868505	38346	44151.7		0.0697262	0.0736	-0.453742	-2.09269	0.449736	30593.5	68025.6	+	0.00103251	0.00542857	-1.78351	-4.12405
29	P30101	Protein disulfide-isomerase A3	1.40033	40692.9	29059.6	+	0.00166575	0.00313846	0.956424	3.5599	P30101	2.26587	28721.2	12675.6	+	0.0429778	0.0484564	1.10447	2.40296	1.79388	57289	31935.8		0.0231371	0.0619512	0.867594	2.54956
30	P27816	Microtubule-associated protein 4	1.08201	34252.6	31656.5		0.131205	0.141365	0.294028	1.56514	P27816	1.72857	16764	9698.18		0.185847	0.168234	0.598041	1.44726	1.07543	42732.5	39735.2		0.514725	0.629009	0.11162	0.668437
31	P68104	Elongation factor 1-alpha 1	1.38935	53562.4	38552.2	+	0.00238147	0.004	0.610838	3.41313	P68104	1.42936	30878	21602.8		0.0704432	0.0742045	0.568225	2.08611	1.65148	87020.1	52692.3		0.019851	0.0563077	0.636406	2.62833
32	P02671	Fibrinogen alpha chain	0.768446	35707.6	46467.4	+	7.15119e-05	0.000148148	-0.961621	-4.8279	P02671	0.904865	32079	35451.7		0.0936316	0.0915833	-0.503716	-1.90233	0.77204	42224.1	54691.6	+	0.000273456	0.0025	-1.23636	-4.81745
33	P02751	Fibronectin	1.38682	31464.5	22688.2	+	0.037327	0.0450065	0.543053	2.21005	P02751	2.61663	23703.3	9058.73	+	0.0364131	0.0443188	1.17041	2.50926	0.973613	33000.7	33895.1		0.4971	0.615221	0.166636	0.697188
34	P27797	Calreticulin	1.20012	27505.1	22918.7	+	0.01926	0.0244651	0.660993	2.51694	P27797	3.21213	24433.8	7606.73	+	0.0202615	0.034	1.28835	2.88799	1.08861	28663.8	26330.6		0.348496	0.471761	0.284578	0.970023
35	O43852	Calumenin	1.13821	32424.3	28487	+	0.0229751	0.0296119	0.597453	2.43668	O43852	2.15671	19123.2	8866.86		0.0574349	0.0642454	0.855141	2.21717	1.17804	42692.2	36240		0.188207	0.296599	0.442841	1.3834
36	P07355	Annexin A2	0.791665	47828.3	60414.8	+	1.64941e-06	0	-0.625842	-6.37889	P07355	0.647841	48517.3	74890.7	+	0.0287915	0.0385667	-0.513147	-2.66031	0.788064	44801.8	56850.4	+	1.60593e-05	0.000571429	-0.693459	-6.41791
37	Q05707	Collagen alpha-1(XIV) chain	0.715786	30245.3	42254.7		0.128387	0.139223	-0.355836	-1.57728	Q05707	0.821282	29738	36209.3		0.948784	0.949546	-0.0343347	-0.066276	0.652685	30498.4	46727.7	+	0.0106152	0.0317576	-0.548737	-2.94669
38	P08758	Annexin A5	1.51899	55660.2	36643	+	0.00194866	0.00342857	0.544543	3.49564	P08758	1.76147	73172.1	41540.4	+	0.0228416	0.0339231	0.907543	2.81004	1.26211	44866.9	35549.2		0.0326223	0.085	0.326744	2.37112
39	P0DOX5	Immunoglobulin gamma-1 heavy chain	0.802659	50169.2	62503.7		0.0979675	0.108143	-0.343965	-1.72486	P0DOX5	0.449381	47190.7	105013		0.0880145	0.0879355	-0.774775	-1.94244	1.02004	55631.8	54538.7		0.664639	0.768643	-0.0854784	-0.442852
40	P20774	Mimecan	0.800504	46446.3	58021.4		0.409535	0.428803	-0.387293	-0.840037	P20774	0.265803	46776	175980		0.946804	0.950558	0.0697263	0.0688428	0.770608	40471.9	52519.4		0.154053	0.253667	-0.661505	-1.50695
41	P21810	Biglycan	1.75889	70926.9	40324.7		0.193295	0.202544	0.537183	1.34012	P21810	6.27684	126706	20186.2	+	0.00611754	0.0137255	2.101	3.69144	0.994067	44384.6	44649.5		0.307753	0.42349	-0.401106	-1.05849
42	P61978	Heterogeneous nuclear ribonucleoprotein K	4.95758	132346	26695.7	+	1.01153e-09	0	1.97411	9.85228	P61978	5.04251	91582.6	18162.1	+	5.38951e-05	0	2.30176	7.76886	3.59559	143056	39786.5	+	8.42296e-06	0	1.77751	6.81273
43	P25311	Zinc-alpha-2-glycoprotein	0.755112	36685.5	48582.9		0.0844624	0.0924145	-0.401031	-1.80328	P25311	0.463418	23657.5	51050		0.177553	0.161881	-0.680437	-1.47842	0.841112	38788.5	46115.7		0.323549	0.443131	-0.233388	-1.02324
44	P01876	Immunoglobulin heavy constant alpha 1	0.538205	35748.3	66421.5	+	0.000851968	0.00211765	-0.818633	-3.8325	P01876	0.622387	41947.6	67398		0.149073	0.137014	-0.649369	-1.59637	0.498511	32804.1	65804.1	+	0.00229144	0.0124706	-0.920192	-3.71859
45	P09493	Tropomyosin alpha-1 chain	1.32741	40507.6	30516.2		0.172256	0.184273	0.400226	1.40885	P09493	1.1353	27389.8	24125.6		0.240737	0.221455	0.447527	1.26717	1.57477	60456	38390.3		0.38131	0.499751	0.371844	0.903957
46	P22626	Heterogeneous nuclear ribonucleoproteins A2/B1	1.90815	67866.9	35566.9	+	3.76877e-06	0	0.894255	6.03076	P22626	1.69894	55985.8	32953.5	+	0.000795747	0.00375	0.870999	5.22703	2.15334	90182.8	41880.5	+	0.00101048	0.00533333	0.908209	4.13511
47	Q05682	Caldesmon	0.928145	34526.8	37199.8		0.186775	0.196602	0.341542	1.36076	Q05682	3.61129	25167.9	6969.23		0.0812216	0.0846257	1.04726	1.99437	1.09114	43684.3	40035.4		0.676374	0.77546	-0.0818914	-0.426296
48	P06576	ATP synthase subunit beta, mitochondrial	1.35879	45701.6	33634	+	0.0128919	0.0174035	0.577595	2.69612	P06576	1.66377	44615.7	26816	+	0.0301733	0.0397419	1.10386	2.63011	1.22607	46787.5	38160.4		0.218246	0.328409	0.261836	1.28913
49	P12109	Collagen alpha-1(VI) chain	0.636314	38962.8	61232	+	0.0169519	0.0222258	-0.337326	-2.57441	P12109	0.910658	54943.2	60333.5		0.978585	0.97596	0.00636133	0.0276931	0.591079	37104.7	62774.6	+	0.00145292	0.00924138	-0.543538	-3.94959
50	P14625	Endoplasmin	1.70366	48017.1	28184.6	+	0.00103776	0.00210526	0.777858	3.7526	P14625	1.89404	29660.4	15659.8	+	0.0239633	0.0362642	0.956984	2.77895	1.61964	57120.1	35267.1		0.0239236	0.0633253	0.670382	2.53231
51	P16104	Histone H2AX	3.2543	509823	156661	+	1.90143e-06	0	1.53005	6.31857	P16104	3.49842	505482	144489	+	0.000668054	0.00257143	1.49063	5.37193	3.64387	698614	191723	+	0.000667179	0.004	1.5537	4.34908
52	P08729	Keratin, type II cytoskeletal 7	1.39557	43028.4	30832.2		0.0518402	0.0602857	0.544921	2.05088	P08729	2.62339	46487.9	17720.6	+	0.000722244	0.0032	1.10859	5.30702	1.10089	36825.5	33450.6		0.600473	0.716887	0.206717	0.535849
53	P07437	Tubulin beta chain	1.77237	95404.9	53828.9	+	1.15384e-05	0	1.20111	5.56772	P07437	4.36302	95179.9	21815.1	+	3.59127e-05	0	1.66104	8.21969	1.90678	147503	77357.2	+	0.00917367	0.0286557	0.925145	3.02036
54	P19105	Myosin regulatory light chain 12A	1.42596	35961.4	25219.1	+	0.00340371	0.00587952	0.818296	3.26516	P19105	3.23148	29449.5	9113.33	+	0.0196485	0.0334667	1.56547	2.90803	1.47953	40188	27162.7		0.0423917	0.09908	0.369994	2.23298
55	Q15149	Plectin	0.956283	25562.3	26730.9	+	0.0278533	0.0340134	0.438569	2.34785	Q15149	2.45888	23257.9	9458.72	+	0.0140822	0.0270933	1.04706	3.12685	0.806653	26199.3	32479		0.666648	0.768256	0.0734736	0.440008
56	P02679	Fibrinogen gamma chain	0.799761	35554.2	44456	+	0.018024	0.0232126	-0.668392	-2.54686	P02679	1.23073	50956.7	41403.6		0.95497	0.953527	0.0211256	0.0582607	0.669306	34334.6	51298.8	+	0.00461594	0.0203902	-1.0821	-3.36587
57	P02763	Alpha-1-acid glycoprotein 1	0.698418	50176.1	71842.5	+	1.58914e-05	0	-0.719527	-5.43676	P02763	0.763881	49925.2	65357.3	+	0.0348938	0.0433083	-0.655533	-2.53662	0.64948	50426.9	77641.9	+	0.000189978	0.00213333	-0.757923	-5.01273
58	P04406	Glyceraldehyde-3-phosphate dehydrogenase	2.16586	86991.3	40164.8	+	4.86629e-06	0	1.24888	5.92421	P04406	1.74806	61930.2	35427.9	+	0.0132604	0.0272222	1.35974	3.1667	2.27168	97254.6	42811.8	+	0.000148147	0.002	1.18236	5.1476
59	P62805	Histone H4	1.42248	130573	91792.3		0.159077	0.17215	0.796963	1.45538	P62805	2.53751	89943.3	35445.5	+	0.000492238	0.0036	1.82104	5.63086	1.51634	174186	114873		0.828081	0.882826	0.182518	0.221265
60	P51858	Hepatoma-derived growth factor	1.57764	38432.2	24360.7	+	0.0145341	0.0200345	0.697497	2.64307	P51858	2.62263	21679.6	8266.38		0.0463781	0.0508052	1.08966	2.35417	1.31697	55345.7	42025		0.164064	0.269936	0.462201	1.46855
61	P60660	Myosin light polypeptide 6	2.98454	121010	40545.6	+	4.09938e-07	0	1.45046	6.97971	P60660	2.79805	101392	36236.6	+	0.012667	0.0268406	1.35638	3.19712	3.0935	130881	42308.4	+	1.07891e-05	0	1.50692	6.65972
62	P06748	Nucleophosmin	2.21622	55562.3	25070.7	+	8.57933e-07	0	1.3451	6.65858	P06748	2.91246	29166.7	10014.4	+	0.00474631	0.0127805	1.51943	3.86926	2.02151	62990.3	31160	+	8.96984e-05	0.00133333	1.24051	5.42372
63	Q00839	Heterogeneous nuclear ribonucleoprotein U	1.04072	33921.2	32594	+	0.0236891	0.029927	0.537916	2.42265	Q00839	2.61071	22267.5	8529.31		0.0689795	0.0735402	0.863477	2.09961	1.22189	46049.5	37687.1		0.198235	0.308331	0.34258	1.35065
64	P14618	Pyruvate kinase PKM	1.33676	47303	35386.2	+	0.0391985	0.0473121	0.51297	2.18666	P14618	2.54942	46452.2	18220.7	+	0.00120703	0.004	1.11315	4.89127	1.37499	55584.5	40425.3		0.639912	0.755588	0.152864	0.478167
65	P26038	Moesin	1.11345	39109.9	35124.9	+	0.00512342	0.00804348	0.693297	3.0937	P26038	2.8429	30755.5	10818.3	+	0.0176333	0.0324938	1.17125	2.97878	1.31602	60681.3	46109.7		0.128544	0.220568	0.406527	1.61533
66	Q15063	Periostin	2.46285	86444.2	35099.3	+	0.00526724	0.00817204	1.26419	3.08201	Q15063	7.28661	203255	27894.3	+	1.0742e-05	0	3.10711	9.68886	0.81931	36488	44535		0.709867	0.809098	0.158431	0.379698
67	P61604	10 kDa heat shock protein, mitochondrial	1.81501	103604	57081.6	+	0.00204026	0.00344444	1.18926	3.47678	P61604	2.40606	53723	22328.2	+	0.0265905	0.0381429	1.48253	2.71164	1.95098	128290	65756.6		0.0394945	0.0946392	1.01329	2.27051
68	P04264	Keratin, type II cytoskeletal 1	0.343569	58900.1	171436	+	0.011403	0.0156757	-1.09042	-2.75004	P04264	1.16923	35974.1	30767.3		0.679922	0.66446	-0.24724	-0.428026	0.202043	70011.9	346520	+	0.00652473	0.022566	-1.59633	-3.19191
69	P04217	Alpha-1B-glycoprotein	0.955388	34267.7	35867.9		0.243646	0.25242	-0.17972	-1.19662	P04217	0.83872	29540.9	35221.4		0.559883	0.550792	-0.122559	-0.608261	0.86458	35112.3	40612		0.330924	0.451337	-0.214016	-1.00721
70	P09429	High mobility group protein B1	0.928501	16969.5	18276.2		0.0443975	0.0526173	0.492552	2.12664	P09429	3.51554	12491.5	3553.21	+	0.0191443	0.0328636	1.25377	2.92499	1.03631	21598.8	20842.1		0.857355	0.9029	0.0358202	0.183087
71	O60240	Perilipin-1	0.509653	24034.7	47159	+	0.00161852	0.0031746	-0.858299	-3.57166	O60240	0.454464	18708.6	41166.3		0.300145	0.285395	-0.597341	-1.10779	0.56707	27275.2	48098.5	+	0.000368267	0.00252632	-1.01487	-4.65967
72	P54727	UV excision repair protein RAD23 homolog B	1.65108	39702.8	24046.6	+	0.000412068	0.00133333	0.936592	4.1252	P54727	3.73551	32699.9	8753.81	+	0.00519638	0.0120851	1.45716	3.80542	1.46324	51347.9	35091.9		0.0298145	0.0793488	0.62425	2.41813
73	P23528	Cofilin-1	3.83101	128405	33517.3	+	1.39058e-08	0	1.88966	8.53408	P23528	3.43992	97900.9	28460.2	+	0.000533672	0.00327273	1.49407	5.56159	4.99554	195715	39177.9	+	6.65988e-06	0	2.12702	6.95972
74	Q02818	Nucleobindin-1	1.01351	31571.6	31150.8	+	0.0254276	0.0312448	0.482804	2.39005	Q02818	2.94941	29963.2	10159	+	0.0081586	0.0172881	1.23076	3.49332	0.94516	35044.8	37078.1		0.836949	0.883039	0.0340293	0.209666
75	P09651	Heterogeneous nuclear ribonucleoprotein A1	1.80261	54933.9	30474.7	+	0.000441592	0.00136585	1.14959	4.09739	P09651	4.97348	58030.3	11668	+	0.00944697	0.0198689	1.7408	3.39378	1.52821	52275.1	34206.7		0.020568	0.0573165	0.794866	2.61012
76	P62937	Peptidyl-prolyl cis-trans isomerase A	2.02644	91620.4	45212.5	+	2.32965e-07	0	1.38338	7.2294	P62937	2.12751	84784.4	39851.5	+	0.0047278	0.0127	1.35037	3.87202	2.43388	111434	45784.4	+	3.18824e-05	0.0008	1.40318	6.01202
77	P06703	Protein S100-A6	1.8417	91516.9	49691.6	+	0.0064495	0.00969697	0.658368	2.99607	P06703	1.20967	63966.9	52879.8	+	0.0124095	0.027	0.790717	3.21079	2.14624	103277	48119.9		0.0955523	0.184124	0.578959	1.78729
78	P07108	Acyl-CoA-binding protein	1.21207	39009.6	32184.3	+	0.00668127	0.01	0.775335	2.98102	P07108	2.87202	31258.5	10883.8	+	0.0302177	0.039424	1.26434	2.62916	1.17934	49966.7	42368.3		0.1148	0.202769	0.481932	1.68165
79	P80303	Nucleobindin-2	0.944158	21029.2	22272.9		0.290916	0.297393	0.224024	1.08097	P80303	1.83298	18822.9	10269		0.103841	0.101143	0.620357	1.83498	0.961267	27551.2	28661.4		0.956983	0.965275	-0.0137765	-0.0549135
80	Q9NZT1	Calmodulin-like protein 5	0.926351	25432.7	27454.7		0.0712449	0.0779037	0.679084	1.8913	Q9NZT1	3.51565	27807.1	7909.53	+	0.0253653	0.0372727	1.71444	2.74214	0.688926	25002.2	36291.5		0.875419	0.917248	0.0578693	0.159673
81	Q01105	Protein SET	1.46351	35459.9	24229.4	+	0.0129015	0.0172522	0.705417	2.69579	Q01105	3.08219	23423.9	7599.75	+	0.0444496	0.0491921	1.33295	2.38138	1.47234	43141.5	29301.3		0.145654	0.242312	0.328896	1.54083
82	Q06830	Peroxiredoxin-1	2.11537	74549.7	35242	+	5.28933e-05	0.000153846	1.13498	4.9493	Q06830	2.38597	67510.2	28294.7	+	0.00212785	0.00474074	1.32149	4.45404	2.13099	83222.7	39053.5	+	0.00712959	0.0229286	1.02307	3.14731
83	Q6NZI2	Caveolae-associated protein 1	0.370963	28329.3	76366.9	+	1.84056e-05	0	-1.10441	-5.37686	Q6NZI2	0.70622	23693.1	33549.2		0.0660062	0.0707368	-0.855579	-2.12792	0.375627	30373.7	80861.4	+	7.29268e-05	0.00109091	-1.2537	-5.53931
84	P12110	Collagen alpha-2(VI) chain	0.569581	38944.5	68374	+	0.00696073	0.0101359	-0.41239	-2.96352	P12110	0.615473	42309.1	68742.5		0.59234	0.586202	-0.171439	-0.55765	0.555408	36717.5	66109	+	0.000394835	0.0024	-0.55696	-4.62297
85	P04083	Annexin A1	0.605678	24924.8	41152	+	0.00408631	0.00677273	-0.528852	-3.18882	P04083	0.609499	24206.8	39715.9		0.256744	0.236821	-0.39942	-1.22129	0.680347	33645	49452.7	+	0.00562584	0.021617	-0.606511	-3.26642
86	P05997	Collagen alpha-2(V) chain	0.620484	23500.7	37874.8		0.0484485	0.0572195	-0.49677	-2.08411	P05997	0.868659	15800.7	18189.7		0.818743	0.816797	0.0843405	0.236827	0.657934	33855.1	51456.6	+	0.0107615	0.0317647	-0.845436	-2.93977
87	Q03252	Lamin-B2	0.884451	28785.7	32546.4		0.405329	0.425249	0.230898	0.84772	Q03252	2.51674	24732.9	9827.33	+	0.0163171	0.02975	1.27202	3.02969	0.866017	34359.8	39675.6		0.130955	0.223436	-0.393777	-1.60433
88	P20810	Calpastatin	1.14838	31477.7	27410.5		0.0514843	0.0601437	0.439106	2.05427	P20810	3.23793	20272.7	6261.01		0.0592869	0.0646946	1.01291	2.19682	1.15598	38186	33033.3		0.555397	0.674833	0.0948237	0.604168
89	Q01995	Transgelin	1.41619	44811.6	31642.3	+	0.0011899	0.00223729	0.844641	3.69705	Q01995	4.13306	60150.2	14553.4	+	0.000120785	0	1.8527	6.9303	1.04411	40147.7	38451.6		0.266936	0.381027	0.239803	1.15623
90	P07910	Heterogeneous nuclear ribonucleoproteins C1/C2	1.25049	48702.5	38946.7	+	0.000772129	0.00212245	0.832846	3.87228	P07910	3.80825	47713.8	12529	+	0.00170005	0.0053913	1.55833	4.62457	1.04463	49683.2	47560.4		0.086731	0.167906	0.397559	1.84216
91	P02749	Beta-2-glycoprotein 1	0.684209	28179	41184.7	+	0.00588007	0.00894845	-0.576755	-3.03539	P02749	0.504966	31318.3	62020.6	+	0.000541499	0.00276923	-0.941836	-5.54917	0.905806	27221.6	30052.3		0.215093	0.328462	-0.357706	-1.29851
92	P15090	Fatty acid-binding protein, adipocyte	0.502192	23798.6	47389.4	+	0.0124063	0.0168571	-0.880902	-2.71303	P15090	0.503491	18480.3	36704.3		0.503618	0.495535	-0.372317	-0.700259	0.482167	30387.7	63023.2	+	0.0107015	0.0319403	-1.18605	-2.9426
93	P05783	Keratin, type I cytoskeletal 18	1.12706	31800.4	28215.2		0.231969	0.243197	0.347588	1.22772	P05783	3.51514	36434.1	10364.9	+	0.0047866	0.0124762	1.40242	3.86329	0.881672	31551.4	35785.9		0.355672	0.47732	-0.285312	-0.955217
94	P01834	Immunoglobulin kappa constant	0.798638	117750	147439	+	0.0148148	0.0198983	-0.367923	-2.63457	P01834	0.756457	153599	203051		0.207033	0.189778	-0.484067	-1.3729	0.700424	99216.9	141653	+	0.0043541	0.0199	-0.298236	-3.39522
95	Q9BQE3	Tubulin alpha-1C chain	0.862814	46134.7	53470		0.439568	0.456744	0.153235	0.786562	Q9BQE3	2.08083	44071.4	21179.7	+	0.0346959	0.0435455	0.687596	2.54028	0.918719	52043.9	56648.3		0.487379	0.607875	-0.167381	-0.713304
96	Q86V81	THO complex subunit 4	1.17494	25241.2	21483		0.0777606	0.0845053	0.490954	1.84628	Q86V81	2.51424	16514.8	6568.5	+	0.00266095	0.0085	1.44962	4.28733	0.904694	41952.7	46372.2		0.775105	0.849918	-0.0842467	-0.291284
97	P31949	Protein S100-A11	2.60689	80485.7	30874.3	+	3.43283e-05	0.00016	1.61672	5.12384	P31949	5.22723	60380.5	11551.2	+	0.0226348	0.0342353	1.7897	2.81595	2.78617	155264	55726.6	+	0.00067034	0.00382609	1.51293	4.34663
98	P57053	Histone H2B type F-S	3.21634	558719	173712	+	0.000134115	0.000387097	1.67636	4.57542	P57053	2.95327	501363	169765	+	0.00962296	0.0198065	1.65383	3.38131	4.56208	810498	177660	+	0.00584294	0.0223333	1.68989	3.24739
99	P62328	Thymosin beta-4	1.10579	25133.7	22729.2	+	0.000141646	0.000375	1.24163	4.55351	P62328	3.79742	18508.9	4874.07	+	0.00759786	0.0161429	1.40393	3.54198	1.95446	62194.1	31821.5	+	0.00846827	0.0276552	1.14426	3.06069
100	Q06323	Proteasome activator complex subunit 1	1.3014	33556.9	25785.2	+	0.000368398	0.00122222	0.885706	4.17019	Q06323	2.83848	23167.6	8161.96	+	0.0140728	0.0273514	1.26645	3.12729	1.52661	45400.2	29739.2	+	0.0123253	0.0356571	0.657258	2.87113
101	P09382	Galectin-1	0.866189	81940.9	94599.3		0.267787	0.277162	-0.232704	-1.13568	P09382	1.11943	81527.3	72829.5		0.272315	0.25322	-0.394046	-1.17888	0.838156	82354.4	98256.7		0.616181	0.728248	-0.135899	-0.512661
102	Q99497	Protein DJ-1	1.37872	45147.7	32746.1		0.0648591	0.0715824	0.389125	1.93906	Q99497	1.41758	34443.4	24297.3		0.194747	0.176893	0.626652	1.41516	1.2826	51292.3	39991		0.207124	0.317674	0.246609	1.32274
103	P04792	Heat shock protein beta-1	1.05047	44550.4	42409.9		0.0687396	0.0754194	0.401893	1.90957	P04792	1.64155	47738.8	29081.5	+	0.0115475	0.026303	1.10702	3.25883	0.663235	34774.7	52432		0.919879	0.944941	-0.0211816	-0.102417
104	P06733	Alpha-enolase	1.49685	59456.2	39720.8	+	0.00076221	0.00216667	0.565724	3.8775	P06733	1.52911	55173.8	36082.4		0.0830563	0.085768	0.431967	1.97994	1.37081	59549.3	43441.1	+	0.00530224	0.0214545	0.645978	3.2962
105	Q71DI3	Histone H3.2	1.00078	45260.8	45225.6		0.0777546	0.0849524	0.520105	1.84632	Q71DI3	0.922171	41249.9	44731.3		0.788913	0.786352	0.0685235	0.276851	1.54924	71344.1	46050.9		0.0784257	0.156393	0.791055	1.89859
106	P02766	Transthyretin	0.922507	48082.7	52121.8		0.236087	0.247098	-0.254247	-1.21662	P02766	1.28583	56656.6	44062.1		0.781454	0.779138	-0.0808385	-0.286934	0.846533	46341.7	54742.9		0.240715	0.358056	-0.358292	-1.2252
107	P00441	Superoxide dismutase [Cu-Zn]	0.979932	54054	55160.9		0.12942	0.139729	0.260656	1.57281	P00441	2.29261	46749.9	20391.6	+	0.0279927	0.0384957	0.807095	2.67846	0.834837	59840.7	71679.5		0.646716	0.758498	-0.0672074	-0.468388
108	P23284	Peptidyl-prolyl cis-trans isomerase B	1.46805	44139.4	30066.6	+	0.00751507	0.0104762	0.759602	2.9307	P23284	2.26155	33324.4	14735.2	+	0.0222474	0.0348687	0.986812	2.82716	1.36773	54603.5	39922.8		0.107401	0.19673	0.623276	1.72027
109	P05090	Apolipoprotein D	0.684628	27647.8	40383.7		0.213333	0.223931	-0.404018	-1.27992	P05090	1.15008	25636.5	22291.1		0.538606	0.531786	0.206755	0.642363	0.642935	31447.8	48912.9		0.10757	0.19571	-0.770481	-1.71936
110	P60174	Triosephosphate isomerase	1.60605	39949.5	24874.4	+	0.00094225	0.00218868	0.64781	3.79173	P60174	1.73816	37512.8	21581.9	+	0.0246857	0.0368889	0.83982	2.75971	1.4931	41565.5	27838.3		0.0215926	0.0596	0.532603	2.58514
111	P30040	Endoplasmic reticulum resident protein 29	1.53474	34863.8	22716.5	+	0.00114703	0.00213793	0.858245	3.71196	P30040	3.04247	31122.3	10229.3	+	0.00653762	0.0141887	1.61124	3.64541	1.01461	36156.3	35635.8		0.0465429	0.104538	0.406451	2.18318
112	P0DOY3	Immunoglobulin lambda constant 3	0.926662	77329.6	83449.6		0.83066	0.842986	0.0624701	0.216301	P0DOY3	1.94293	130983	67415.2		0.33134	0.315473	0.501268	1.03409	0.712073	60241.7	84600.4		0.579779	0.704718	-0.200808	-0.566869
113	P30086	Phosphatidylethanolamine-binding protein 1	1.31233	28479.6	21701.5	+	0.0206881	0.0262424	0.480084	2.48451	P30086	2.04712	27041.2	13209.4	+	0.00507317	0.0121778	0.930883	3.82229	1.23697	34367.6	27783.6		0.420826	0.544808	0.209604	0.829343
114	P21333	Filamin-A	1.18235	35398.8	29939.3		0.362872	0.380835	0.20665	0.928341	P21333	2.57201	28275.9	10993.7		0.0746119	0.0783277	0.690366	2.0491	0.97296	39059.7	40145.3		0.765149	0.844423	-0.0835792	-0.304604
115	P16949	Stathmin	1.27335	39976.3	31394.6	+	0.00211421	0.00356164	1.05469	3.46215	P16949	2.86547	26526.1	9257.15	+	0.0330061	0.0416615	0.894234	2.57236	1.93189	79235.6	41014.6		0.0222852	0.0609383	1.15096	2.56889
116	P42167	Lamina-associated polypeptide 2, isoforms beta/gamma	1.36823	32134.9	23486.5	+	0.000391835	0.00126316	0.760903	4.14542	P42167	2.8753	18063.2	6282.18	+	0.0210129	0.0340833	1.0351	2.86428	1.54284	52505.5	34031.7	+	0.00892191	0.0286667	0.596383	3.03439
117	Q14103	Heterogeneous nuclear ribonucleoprotein D0	1.49442	27991.6	18730.7	+	0.00693138	0.0101569	0.803218	2.96532	Q14103	4.05712	22154.6	5460.68	+	0.0224125	0.03492	1.53703	2.82235	1.15393	28649	24827.4		0.141503	0.236497	0.362929	1.55818
118	P25705	ATP synthase subunit alpha, mitochondrial	0.94856	34518.8	36390.7		0.739619	0.753007	0.0586605	0.3364	P25705	0.889314	20633.8	23201.9		0.271605	0.253396	0.4467	1.18078	0.834285	37784.8	45290		0.244309	0.361067	-0.174163	-1.21541
119	P26599	Polypyrimidine tract-binding protein 1	1.06501	26351.6	24743		0.11886	0.131423	0.304523	1.62002	P26599	2.00883	20499.1	10204.5	+	0.0358485	0.0440294	0.899772	2.51929	0.946685	32673.2	34513.3		0.743444	0.831939	-0.0526261	-0.333846
120	P51888	Prolargin	0.817821	32091.6	39240.4		0.0531813	0.0614824	-0.376671	-2.03827	P51888	0.785895	39152.9	49819.5		0.30217	0.2853	-0.175714	-1.10283	0.73051	27583.8	37759.7		0.0972799	0.18455	-0.497246	-1.77707
121	P05387	60S acidic ribosomal protein P2	3.31065	78207.6	23623.1	+	3.75632e-08	0	1.75556	8.06198	P05387	4.68981	61363.2	13084.4	+	0.000890828	0.00352941	1.90009	5.13478	4.51518	136955	30332.2	+	3.02274e-05	0.000888889	1.66884	6.04309
122	P40121	Macrophage-capping protein	1.84482	29544.9	16015	+	3.39839e-05	0.000166667	1.11239	5.12791	P40121	4.23817	18480.2	4360.41	+	1.77348e-05	0	1.60186	9.05391	1.7652	39043.1	22118.2		0.0195927	0.0562597	0.818712	2.63505
123	O75368	SH3 domain-binding glutamic acid-rich-like protein	1.50165	47643.7	31727.5	+	0.00102642	0.00214286	0.773027	3.75705	O75368	2.09533	50327.4	24018.8	+	0.00481967	0.012186	1.44975	3.85842	1.0971	45579.6	41545.6		0.0575678	0.123929	0.36699	2.06867
124	P11142	Heat shock cognate 71 kDa protein	1.921	38822.6	20209.6	+	0.000561646	0.00161905	0.936733	4.00064	P11142	2.42168	37476.1	15475.3	+	0.00587758	0.0139592	1.32846	3.71927	1.43977	40169.1	27899.7		0.0345506	0.0869565	0.701699	2.341
125	P02774	Vitamin D-binding protein	0.631606	5600.33	8866.81		0.520755	0.538626	-0.138297	-0.652173	P02774	1.01058	5998.58	5935.8		0.36447	0.348276	0.382336	0.961473	0.615627	5506.04	8943.79		0.0528256	0.115303	-0.450676	-2.11519
126	P14314	Glucosidase 2 subunit beta	0.936339	32786.3	35015.4		0.0628092	0.0696667	0.493567	1.95526	P14314	3.60053	28613.8	7947.11	+	0.0370079	0.0441727	1.21239	2.49886	1.08298	44219.1	40831		0.787484	0.851661	0.0622748	0.274799
127	P02652	Apolipoprotein A-II	0.631351	26346.9	41730.9		0.180603	0.189707	-0.484029	-1.38083	P02652	0.579244	24839	42881.8		0.494979	0.488547	-0.294145	-0.714938	0.741952	27854.7	37542.4		0.262645	0.376602	-0.59796	-1.16715
128	P55327	Tumor protein D52	0.941381	32650.6	34683.7		0.055179	0.0623218	0.589641	2.02001	P55327	3.95534	32952.8	8331.23	+	0.0119649	0.0266269	1.69854	3.23511	0.766827	32348.4	42184.7		0.726937	0.82076	-0.0756964	-0.356289
129	P01008	Antithrombin-III	1.06266	21838.2	20550.6		0.863256	0.87451	0.0301576	0.17417	P01008	1.27104	19525.5	15361.8		0.236519	0.217913	0.298356	1.27968	0.823846	24392.3	29607.9		0.586743	0.707847	-0.130762	-0.556368
130	P20908	Collagen alpha-1(V) chain	0.614749	16364.4	26619.6		0.0805613	0.0877906	-0.504142	-1.82793	P20908	1.20705	18808.3	15582.1		0.453509	0.444937	0.321977	0.78782	0.397344	11448.8	28813.2	+	0.00606114	0.02248	-0.999813	-3.22896
131	Q13813	Spectrin alpha chain, non-erythrocytic 1	0.809131	21228.7	26236.4		0.982798	0.981311	0.00513307	0.021797	Q13813	1.43904	19941.7	13857.7		0.494577	0.489788	0.27958	0.715626	0.867217	25741.1	29682.5		0.599737	0.719025	-0.159535	-0.536943
132	P29966	Myristoylated alanine-rich C-kinase substrate	1.0431	8190.99	7852.55		0.97943	0.981087	0.00977937	0.0260652	P29966	2.58459	4840.97	1873.01		0.0947751	0.0930777	0.986842	1.89445	1.0372	12472.4	12025		0.230585	0.346215	-0.576458	-1.25341
133	P01859	Immunoglobulin heavy constant gamma 2	1.05907	18892	17838.2		0.897585	0.899078	0.0463303	0.130143	P01859	0.910135	14325	15739.5		0.464709	0.45736	-0.406226	-0.767717	1.02792	19287.1	18763.3		0.511913	0.627633	0.317864	0.672986
134	Q9NZN4	EH domain-containing protein 2	0.604526	10736.1	17759.5		0.0589508	0.0655506	-0.48138	-1.98708	Q9NZN4	0.904434	10592.8	11712.1		0.538408	0.533655	0.215139	0.642685	0.495679	10870.3	21930.2	+	0.00738725	0.0233684	-0.899291	-3.12945
135	P07737	Profilin-1	1.87315	85881.5	45848.8	+	0.000437833	0.0014	1.11012	4.10083	P07737	1.93254	61240	31688.8	+	0.011295	0.0256615	0.944163	3.27362	1.57477	128467	81578.1	+	0.00948578	0.0291613	1.20969	3.00348
136	P30041	Peroxiredoxin-6	1.18567	39609.1	33406.6	+	0.0168666	0.0222114	0.332785	2.57668	P30041	1.57029	49902.1	31778.9	+	0.027581	0.0384912	0.595066	2.68802	1.09314	38756.5	35454.1		0.259983	0.377261	0.175417	1.17399
137	O75347	Tubulin-specific chaperone A	0.986958	21348.4	21630.5		0.664043	0.683156	0.105338	0.440002	O75347	0.857833	16784.6	19566.3		0.436829	0.429639	0.378485	0.818393	0.895296	27873.1	31132.9		0.830656	0.879165	-0.0585506	-0.217893
138	P10599	Thioredoxin	1.91562	49009.2	25584	+	5.60534e-06	0	1.20834	5.86548	P10599	3.72878	45998.9	12336.2	+	6.07433e-05	0	1.68885	7.63985	2.12026	65117.5	30712.1	+	0.00554191	0.0213043	0.920035	3.27398
139	Q8NBS9	Thioredoxin domain-containing protein 5	2.09148	16794.4	8029.91	+	0.00374774	0.00609302	0.883525	3.225	Q8NBS9	2.73826	14757	5389.2	+	0.0295891	0.0392131	0.952014	2.6427	1.74258	17679.5	10145.6		0.048834	0.108	0.842432	2.15745
140	P10606	Cytochrome c oxidase subunit 5B, mitochondrial	1.20322	19925.9	16560.5	+	0.00216151	0.00362162	0.82141	3.45305	P10606	2.38202	16646.9	6988.54	+	0.0190402	0.0332414	1.24486	2.92856	1.3582	28981.6	21338.2		0.0565211	0.121946	0.567343	2.07863
141	P06702	Protein S100-A9	0.970664	35635.5	36712.5		0.058698	0.0656497	0.353049	1.98923	P06702	1.46519	25711.8	17548.4		0.227464	0.208594	0.383903	1.3072	1.0283	49650.9	48284.4		0.168837	0.277595	0.334537	1.45092
142	P17661	Desmin	1.1452	20778.3	18143.7		0.587416	0.608881	0.190227	0.550304	P17661	2.66238	19265.1	7236.04	+	0.0149509	0.0285263	1.40203	3.08729	1.04225	22763.9	21841.2		0.17714	0.283853	-0.536857	-1.42123
143	P24821	Tenascin	1.0315	22311.7	21630.3		0.120624	0.132118	0.472039	1.61189	P24821	2.45408	19842.3	8085.43	+	0.0349652	0.0428444	1.39893	2.53531	1.00948	27086.2	26831.8		0.740839	0.831754	-0.0840928	-0.337375
144	O43399	Tumor protein D54	1.18684	32106.6	27052.1	+	0.0063606	0.00946939	0.669834	3.00199	O43399	2.78262	24388.5	8764.6		0.0467895	0.0508387	1.12388	2.34852	1.30942	40555.1	30971.7		0.0614778	0.128	0.397408	2.0329
145	Q15293	Reticulocalbin-1	1.1289	13412.2	11880.8		0.170044	0.182338	0.396871	1.41646	Q15293	2.67268	6462.61	2418.02	+	0.040776	0.0467945	1.22228	2.43667	1.29448	16650.9	12863		0.721892	0.817759	-0.0983729	-0.363184
146	P63104	14-3-3 protein zeta/delta	2.0195	19580.4	9695.63	+	0.000780852	0.00208	1.09247	3.86774	P63104	3.1438	28027.3	8915.11	+	0.00232823	0.00772414	1.70074	4.38656	1.26662	12970.1	10240		0.0657247	0.13478	0.727508	1.99634
147	P08238	Heat shock protein HSP 90-beta	1.7848	14083.2	7890.66	+	0.00182895	0.00311765	1.07259	3.52164	P08238	4.90868	14058.9	2864.08	+	0.0228248	0.0342524	1.70671	2.81052	1.68733	15877.3	9409.67		0.0367006	0.0878333	0.692112	2.30925
148	P37802	Transgelin-2	1.38797	46767.7	33695	+	0.00568619	0.00875	0.845933	3.04961	P37802	4.14257	43334.2	10460.7		0.0546272	0.0597778	1.19222	2.2493	1.34947	60602.1	44908.1		0.0605109	0.128456	0.638162	2.04155
149	P63241	Eukaryotic translation initiation factor 5A-1	1.68529	23081.3	13695.7	+	0.000643928	0.002	1.28352	3.94555	P63241	5.73824	22946.7	3998.9	+	0.00221279	0.00571429	2.41847	4.42463	1.32358	23216	17540.3		0.0608986	0.128243	0.602542	2.03807
150	E9PAV3	Nascent polypeptide-associated complex subunit alpha, muscle-specific form	1.22752	16356.2	13324.6	+	0.0231693	0.0297481	0.539866	2.43282	E9PAV3	3.24033	9392.96	2898.76	+	0.00399325	0.0110857	1.41114	3.99216	1.22494	19350.1	15796.8		0.927994	0.944219	0.0171019	0.0920094
151	Q9NQC3	Reticulon-4	1.42422	13788.9	9681.75		0.123771	0.134615	0.410999	1.59765	Q9NQC3	2.41746	8654.01	3579.79	+	0.0372211	0.0436312	1.04147	2.49517	1.41259	18892.3	13374.2		0.913235	0.940597	0.0327179	0.110944
152	P33241	Lymphocyte-specific protein 1	1.28145	22786.6	17781.9		0.0620733	0.0690056	0.46027	1.9612	P33241	2.8124	10084.3	3585.65		0.05098	0.0567134	1.12165	2.29357	1.06103	27747.2	26151.2		0.731266	0.823166	0.0634436	0.350384
153	P32119	Peroxiredoxin-2	1.67438	81003.8	48378.4	+	0.0248842	0.0312	0.602069	2.40001	P32119	1.15325	84521	73289.6		0.562533	0.551835	0.214323	0.604067	1.73428	66586.9	38394.5		0.0257258	0.0689048	0.834716	2.49476
154	P12273	Prolactin-inducible protein	0.584461	20860.2	35691.3	+	0.0265886	0.0323514	-0.742201	-2.36941	P12273	0.653928	17149.4	26225.2		0.613928	0.607732	-0.300012	-0.524833	0.757535	35471.8	46825.3	+	0.0150986	0.0439452	-1.00751	-2.7681
155	P19652	Alpha-1-acid glycoprotein 2	0.722502	34612	47905.8	+	0.000149767	0.000363636	-0.62061	-4.53116	P19652	0.821407	39057.6	47549.6	+	0.0224887	0.0345743	-0.502138	-2.82015	0.689283	33266.1	48261.9	+	0.00305852	0.0164444	-0.691693	-3.57292
156	P06753	Tropomyosin alpha-3 chain	2.19743	65743.5	29918.4	+	0.00154863	0.00314754	0.874181	3.5897	P06753	1.7524	28930.3	16509		0.0680923	0.0727168	0.564898	2.10793	2.52281	92357.2	36608.9	+	0.00953279	0.0287619	1.05975	3.00099
157	Q96HC4	PDZ and LIM domain protein 5	1.11418	12448	11172.4		0.0877546	0.0962256	0.421052	1.78322	Q96HC4	3.03285	6572.63	2167.15		0.0927658	0.0909948	0.993783	1.90836	1.08285	17946	16572.9		0.667273	0.766167	0.0774139	0.439124
158	P11940	Polyadenylate-binding protein 1	1.16073	20779.3	17902	+	0.0362668	0.044	0.687874	2.22377	P11940	3.42732	14344.4	4185.31		0.0812799	0.0842889	1.38998	1.99391	1.08998	25538.5	23430.3		0.25785	0.378286	0.266608	1.17951
159	Q15121	Astrocytic phosphoprotein PEA-15	1.35198	30445.4	22519.2	+	0.00557536	0.00858947	0.724569	3.05795	Q15121	2.38536	24642	10330.5	+	0.0217576	0.0340408	1.08693	2.84162	1.44813	45998.9	31764.4		0.110152	0.195099	0.507151	1.70564
160	P20700	Lamin-B1	1.20634	24266.5	20115.7	+	0.0145863	0.0198974	0.571065	2.64148	P20700	2.12215	19000	8953.2	+	0.0207501	0.034383	1.1077	2.87247	1.14942	26346.4	22921.4		0.293691	0.407381	0.249083	1.09101
161	P16401	Histone H1.5	1.218	32253.2	26480.5		0.0525851	0.0612544	0.729602	2.04384	P16401	1.78552	18140.2	10159.6		0.105997	0.102465	0.848571	1.82157	1.10551	46857	42384.8		0.217312	0.328709	0.658221	1.2919
162	Q07507	Dermatopontin	0.50463	10727.5	21258.2	+	0.00303767	0.00528395	-0.675435	-3.31246	Q07507	0.487659	11618.1	23824.2		0.0592195	0.0654545	-0.800992	-2.19755	0.429817	8708.56	20261.1		0.0310268	0.0814253	-0.600101	-2.39734
163	Q14847	LIM and SH3 domain protein 1	1.12393	19165.1	17051.9		0.120548	0.132634	0.386761	1.61224	Q14847	2.2601	15698.1	6945.74		0.092129	0.0902526	0.913482	1.91283	0.869807	22676	26070.2		0.765432	0.841564	0.0707289	0.304225
164	Q01130	Serine/arginine-rich splicing factor 2	1.47799	26649.5	18031	+	0.0018913	0.00330435	0.874105	3.5079	Q01130	4.27382	22580.2	5283.39	+	0.00542053	0.0125	1.56741	3.7758	1.62207	34606.5	21334.8		0.107963	0.193743	0.458123	1.71725
165	Q12906	Interleukin enhancer-binding factor 3	1.1981	16044	13391.2	+	0.00285324	0.00512821	0.852905	3.33844	Q12906	4.34992	12325.9	2833.6	+	0.0132749	0.0268493	1.56414	3.16597	1.17683	19146.9	16270		0.0858754	0.16746	0.426164	1.84774
166	O14561	Acyl carrier protein, mitochondrial	1.6544	22015.7	13307.4	+	0.00533841	0.00829787	0.900969	3.07633	O14561	3.37795	13030.3	3857.45	+	0.0275775	0.0388319	1.6369	2.6881	1.32391	25966.2	19613.3		0.0844381	0.167065	0.459409	1.85724
167	Q8WU39	Marginal zone B- and B1-cell-specific protein	1.12037	27436.5	24488.8	+	0.0262129	0.0321655	0.417479	2.376	Q8WU39	2.40083	15881.7	6615.1		0.181788	0.165764	0.625947	1.46235	1.36465	35255.6	25834.8		0.0333356	0.0858427	0.292398	2.35978
168	P10909	Clusterin	1.21569	17397.9	14311.2		0.211964	0.224332	0.35102	1.28389	P10909	1.14505	10766.5	9402.63		0.637268	0.630745	0.208131	0.49003	1.00299	18340	18285.3		0.251355	0.36979	0.436754	1.19655
169	P13645	Keratin, type I cytoskeletal 10	0.425981	39344.9	92363.1		0.0838021	0.0918958	-0.741512	-1.80738	P13645	1.89839	30495.1	16063.7		0.644577	0.634813	0.344774	0.479264	0.357327	46260.8	129464	+	0.00584445	0.0219592	-1.39328	-3.24726
170	O75937	DnaJ homolog subfamily C member 8	1.25084	8533.95	6822.57		0.0676486	0.0746522	0.481588	1.91771	O75937	1.92575	6477.59	3363.66		0.0908238	0.0895957	0.801041	1.92208	0.954729	9843.07	10309.8		0.372961	0.492676	0.289916	0.920381
171	P62987	Ubiquitin-60S ribosomal protein L40	1.16747	19142.2	16396.3		0.107147	0.118573	0.515612	1.67668	P62987	4.43514	16426.4	3703.7	+	0.0155555	0.0293333	1.29917	3.06115	1.18484	24830.5	20956.8		0.906548	0.94	0.0454752	0.119537
172	P00558	Phosphoglycerate kinase 1	1.20515	35654.4	29585.1	+	0.00945126	0.0129259	0.594412	2.83184	P00558	2.19444	33318.1	15182.9	+	0.00607774	0.014	0.962009	3.69597	1.10604	48033.7	43428.4		0.216209	0.328644	0.373853	1.29518
173	P06727	Apolipoprotein A-IV	1.08667	16496	15180.3		0.561318	0.581648	0.106453	0.589431	P06727	1.49617	14704.4	9828.03		0.126887	0.121458	0.54473	1.70346	0.914333	17076	18675.9		0.432508	0.555647	-0.156513	-0.808177
174	Q14247	Src substrate cortactin	1.30754	16330.8	12489.6		0.057475	0.0646364	0.630768	1.99974	Q14247	4.2571	14943.8	3510.32	+	0.0309214	0.0402857	1.42922	2.61433	1.28587	17036.3	13248.9		0.661945	0.768758	0.151698	0.44667
175	P27824	Calnexin	1.08581	12434	11451.3	+	0.0308914	0.0371842	0.594217	2.29952	P27824	3.17122	12308.7	3881.38	+	0.00795625	0.0175439	1.46363	3.51046	0.742969	12559.2	16904.1		0.778573	0.847717	0.0725719	0.286658
176	Q9BUP0	EF-hand domain-containing protein D1	1.09031	14055.1	12890.9		0.143475	0.15619	0.309313	1.51468	Q9BUP0	3.03963	15298.9	5033.13	+	0.00332547	0.0101818	1.21528	4.12408	0.754003	13059.5	17320.3		0.149235	0.246632	-0.234266	-1.52618
177	P01042	Kininogen-1	1.01422	29955	29534.9		0.770576	0.781432	-0.0652212	-0.295085	P01042	0.877423	20325	23164.4		0.992555	0.991237	-0.00367981	-0.00962669	0.97834	30835.8	31518.5		0.720118	0.818906	-0.102146	-0.365614
178	P38159	RNA-binding motif protein, X chromosome	1.43385	31609.5	22045.2	+	0.00806368	0.0113585	0.61719	2.90043	P38159	2.09722	25844.4	12323.2	+	0.0128665	0.0264571	1.00373	3.18673	1.10566	32188.8	29112.6		0.180654	0.286715	0.385268	1.40901
179	P62736	Actin, aortic smooth muscle	1.2339	19038	15429.1		0.644598	0.665729	0.084705	0.467419	P62736	0.825063	12370.1	14992.9		0.651962	0.641518	0.121661	0.46845	0.866452	20035.6	23123.7		0.807032	0.86508	0.0625313	0.248926
180	P06396	Gelsolin	1.18106	15933	13490.4		0.382946	0.401546	0.202766	0.889495	P06396	1.2864	13188.9	10252.6		0.301507	0.285992	0.558027	1.10445	1.113	16517	14840.1		0.959507	0.96523	-0.0103907	-0.0516884
181	P53999	Activated RNA polymerase II transcriptional coactivator p15	0.933075	17793.2	19069.4		0.0572519	0.0647314	0.576425	2.00167	P53999	5.91557	24819	4195.54	+	0.00234811	0.00746667	1.80769	4.38022	0.768058	17389.1	22640.4		0.502543	0.61993	-0.162333	-0.688247
182	P04080	Cystatin-B	1.123	19861.3	17685.9	+	0.0264208	0.0321633	0.588976	2.37234	P04080	2.19493	12690.9	5781.91	+	0.0334453	0.0418931	1.02831	2.56386	1.12674	24619.3	21850		0.305615	0.422503	0.325377	1.06337
183	P01023	Alpha-2-macroglobulin	1.0233	12833.9	12541.7		0.555601	0.576857	-0.0957214	-0.598126	P01023	1.57108	15046.5	9577.21		0.641446	0.632824	0.163111	0.483869	0.77783	12267.2	15771		0.125761	0.217116	-0.251021	-1.62824
184	Q8NC51	Plasminogen activator inhibitor 1 RNA-binding protein	0.907496	18681.1	20585.3		0.681076	0.69831	0.130661	0.416264	Q8NC51	3.27259	12773.9	3903.31		0.0862258	0.086573	0.928284	1.95573	0.923758	22996.4	24894.4		0.365065	0.486263	-0.347912	-0.93615
185	Q99729	Heterogeneous nuclear ribonucleoprotein A/B	1.74305	30138	17290.4	+	0.00155514	0.00309677	0.879266	3.58799	Q99729	2.61568	18735.4	7162.72	+	0.0388085	0.0448112	1.28088	2.46838	1.35389	32238.7	23811.9	+	0.0161172	0.0470811	0.638297	2.73485
186	P52597	Heterogeneous nuclear ribonucleoprotein F	2.75574	26662	9675.08	+	8.0551e-05	0.000142857	1.58671	4.78005	P52597	2.77589	15919.7	5734.98	+	0.00652513	0.0144615	2.25748	3.64673	1.87841	27538.1	14660.3	+	0.00507788	0.0218095	1.18426	3.31793
187	P52272	Heterogeneous nuclear ribonucleoprotein M	1.45962	33501.4	22952.1	+	0.000316607	0.00102857	0.890787	4.231	P52272	2.86914	27034	9422.33	+	0.00184031	0.00512	1.40293	4.56396	1.49969	40841.5	27233.4		0.0396075	0.0939184	0.583502	2.269
188	P02765	Alpha-2-HS-glycoprotein	0.662893	18671.3	28166.3	+	0.00316197	0.00541463	-0.632119	-3.29581	P02765	0.638306	19287.1	30216.2	+	0.0378095	0.044	-0.614083	-2.48511	0.669095	18515.6	27672.6		0.0348638	0.0867097	-0.642941	-2.33626
189	Q13907	Isopentenyl-diphosphate Delta-isomerase 1	0.832897	22741.2	27303.7		0.370591	0.387904	-0.258809	-0.91324	Q13907	0.776383	32093.3	41336.9		0.224108	0.206326	-0.600601	-1.31763	0.761713	19052.8	25013.1		0.884473	0.921	-0.0537342	-0.147975
190	P14854	Cytochrome c oxidase subunit 6B1	1.21581	21196.7	17434.2	+	0.0162632	0.0219333	0.595174	2.59298	P14854	1.92744	15981.7	8291.67		0.135942	0.130175	0.804497	1.65782	1.32919	23803.1	17907.9		0.0644591	0.132991	0.46958	2.007
191	O14737	Programmed cell death protein 5	1.22778	18025.4	14681.3	+	0.0290284	0.0348874	0.557097	2.32861	O14737	3.36806	9401.36	2791.33		0.148954	0.137642	0.911928	1.5969	1.24133	20623.7	16614.2		0.0668477	0.136303	0.344198	1.98704
192	P13611	Versican core protein	1.50858	15895	10536.4	+	0.039204	0.047038	0.467518	2.1866	P13611	3.3653	24994.5	7427.15	+	4.9498e-05	0	1.46821	7.8617	0.88048	11509.8	13072.2		0.514784	0.626407	-0.132899	-0.668342
193	P99999	Cytochrome c	0.936858	6863.66	7326.25		0.830505	0.845756	-0.0465662	-0.216503	P99999	2.02066	5873.41	2906.68		0.333903	0.317475	0.48887	1.02828	0.629997	7330.6	11635.9		0.033796	0.0864444	-0.367828	-2.35259
194	O95810	Caveolae-associated protein 2	0.75578	8437.36	11163.8		0.172987	0.184235	-0.40533	-1.40635	O95810	0.965536	4891.05	5065.63		0.853794	0.85117	-0.124738	-0.190327	0.658868	9195.23	13956.1		0.0419535	0.0987071	-0.573686	-2.2385
195	P02042	Hemoglobin subunit delta	0.536742	40599.5	75640.6	+	0.0172413	0.0222857	-0.738753	-2.56682	P02042	1.11132	110475	99408.8		0.537948	0.535185	0.220961	0.643431	0.350133	22728.8	64914.8	+	0.00163036	0.0101935	-1.31458	-3.89101
196	P04075	Fructose-bisphosphate aldolase A	1.05178	21664.5	20597.9		0.252322	0.26159	0.264996	1.17422	P04075	1.34582	21541.6	16006.2		0.308179	0.290639	0.562291	1.08825	0.939094	21787.4	23200.4		0.656262	0.764518	0.0866185	0.454748
197	P60903	Protein S100-A10	0.45002	20913	46471.3	+	0.000961375	0.00214815	-1.03892	-3.78359	P60903	0.600866	22867.1	38056.8		0.142424	0.133143	-0.698636	-1.62683	0.300474	20459.8	68091.8	+	0.00362074	0.0194595	-1.2431	-3.48797
198	P29692	Elongation factor 1-delta	1.13541	27015.9	23793.9		0.120938	0.132098	0.481029	1.61046	P29692	3.79528	19169.2	5050.81	+	0.0190155	0.0340235	1.44194	2.9294	0.944904	30067.2	31820.3		0.752384	0.839298	-0.0955186	-0.321766
199	P39687	Acidic leucine-rich nuclear phosphoprotein 32 family member A	1.276	13352.7	10464.5		0.694849	0.712029	0.0910752	0.397245	P39687	2.00719	7326.13	3649.94		0.141507	0.133129	0.730462	1.63114	0.799686	15224.3	19037.8		0.172334	0.282138	-0.292557	-1.43828
200	Q96D15	Reticulocalbin-3	1.39711	42119.5	30147.6		0.238648	0.24922	0.256345	1.20979	Q96D15	1.77316	48279.6	27228.1		0.0973503	0.0955052	0.612032	1.87702	1.01818	33568.5	32969.1		0.875924	0.914431	0.0429331	0.159021
201	P13796	Plastin-2	1.2959	27372.2	21122.2	+	0.0262819	0.0320548	0.650309	2.37478	P13796	1.39894	12504.5	8938.56		0.610455	0.605104	0.279517	0.53007	1.80938	47230.3	26103	+	0.012302	0.0361159	0.872784	2.87208
202	P51991	Heterogeneous nuclear ribonucleoprotein A3	1.44192	20811.3	14433.1	+	0.00101175	0.00218182	0.963815	3.76289	P51991	3.49688	20025.1	5726.56	+	0.0130114	0.0263662	1.24117	3.17929	1.60995	27769.6	17248.7		0.0338208	0.0855824	0.7974	2.35221
203	P09496	Clathrin light chain A	0.906541	14123.9	15580		0.712878	0.727786	0.0864915	0.372572	P09496	1.3524	13044.5	9645.42		0.100283	0.0980923	0.815347	1.85771	0.689542	14899	21607.2		0.0981127	0.185091	-0.350822	-1.77221
204	P24844	Myosin regulatory light polypeptide 9	1.37704	28332.6	20574.9		0.143508	0.155507	0.367747	1.51455	P24844	2.70764	29260.2	10806.5	+	0.0282163	0.0381849	1.17752	2.67333	1.00435	27405	27286.2		0.580091	0.702145	-0.118115	-0.566396
205	P18859	ATP synthase-coupling factor 6, mitochondrial	0.940418	15805.4	16806.7		0.280987	0.290255	0.292484	1.10405	P18859	2.65387	10654.8	4014.82		0.0512633	0.056557	1.1362	2.29002	1.11885	21139.8	18894.2		0.361163	0.482627	-0.213745	-0.944029
206	Q15843	NEDD8	1.61775	29656.8	18332.2	+	0.00344941	0.00585714	0.666989	3.2596	Q15843	1.5677	20144	12849.4		0.556401	0.548015	0.23285	0.613789	1.8194	38679.6	21259.5	+	0.000819981	0.00448	0.927473	4.2425
207	P24534	Elongation factor 1-beta	1.31618	14063.5	10685.1	+	0.00479394	0.00755556	0.845215	3.12174	P24534	2.40239	13623.7	5670.92		0.0592327	0.0650602	1.28121	2.19741	1.74007	21391.3	12293.3		0.0357322	0.0873617	0.58362	2.32333
208	P26447	Protein S100-A4	0.835872	21225.5	25393.3		0.879566	0.884437	0.0354714	0.153214	P26447	0.874429	14809.3	16935.9		0.921745	0.925411	-0.0331331	-0.101378	0.854798	24249.3	28368.4		0.81556	0.871651	0.076634	0.237696
209	Q92945	Far upstream element-binding protein 2	1.49021	17171.7	11523	+	0.000569991	0.0015814	0.744308	3.9947	Q92945	2.02403	10231.4	5054.98		0.0539657	0.0593043	0.829539	2.2571	1.55542	22546.9	14495.7	+	0.00539009	0.0213333	0.693169	3.28794
210	P02792	Ferritin light chain	1.13331	15758.4	13904.8		0.257953	0.266717	0.401044	1.15999	P02792	1.33678	10035.6	7507.34		0.251702	0.232086	0.787554	1.23548	1.32021	22677.2	17176.9		0.683105	0.781028	0.169137	0.416855
211	P31948	Stress-induced-phosphoprotein 1	1.7026	12128.9	7123.78	+	0.00289836	0.00521519	1.01379	3.33193	P31948	3.79046	11127.7	2935.71		0.0603255	0.0649941	1.46412	2.18569	1.2466	14378.3	11534.1	+	0.0171037	0.04912	0.743598	2.70455
212	P15311	Ezrin	1.50347	12106.2	8052.14	+	0.00442718	0.00723596	0.731552	3.15522	P15311	3.68067	6972.78	1894.43	+	0.0206271	0.0344086	1.29443	2.87634	1.47013	15601.9	10612.6		0.100446	0.188241	0.393828	1.75876
213	Q07955	Serine/arginine-rich splicing factor 1	1.48206	12524	8450.4		0.0535477	0.0614737	0.609819	2.03488	Q07955	3.41348	8334.96	2441.78	+	0.00252713	0.00812903	1.64301	4.32554	1.20799	13815.2	11436.4		0.976512	0.977074	-0.0100935	-0.0299724
214	P05109	Protein S100-A8	0.877187	14642.2	16692.3		0.639366	0.662074	0.137911	0.474859	P05109	0.954663	8652.51	9063.42		0.8848	0.886359	-0.0691374	-0.149577	1.20161	21430.4	17834.7		0.503196	0.618105	0.26214	0.687178
215	Q16363	Laminin subunit alpha-4	0.553242	16283.9	29433.6		0.29028	0.298065	-0.333557	-1.08243	Q16363	1.52781	14588.6	9548.65		0.482913	0.476677	0.450999	0.735718	0.659912	20461.8	31006.8	+	0.0123657	0.0352676	-0.80429	-2.86947
216	Q15084	Protein disulfide-isomerase A6	1.26547	13889.8	10976.1	+	0.0251962	0.0314043	0.628756	2.39427	Q15084	2.03369	12890	6338.24	+	0.00694249	0.0151852	1.27402	3.60394	1.11137	14715.2	13240.6		0.47811	0.603167	0.241598	0.72885
217	P98179	RNA-binding protein 3	1.59711	12818.1	8025.82	+	8.72262e-05	0.000137931	1.34252	4.74807	P98179	5.54523	9602.01	1731.58	+	0.00491476	0.0119091	2.10137	3.84464	1.32282	15050	11377.2	+	0.00434389	0.0204103	0.887207	3.3964
218	P43121	Cell surface glycoprotein MUC18	0.630849	7795.88	12357.7		0.0495231	0.0576867	-0.582771	-2.07336	P43121	0.440764	4719.32	10707.1		0.116525	0.112884	-1.04811	-1.75956	0.715847	9141.26	12769.9		0.274244	0.386295	-0.303567	-1.13794
219	P01024	Complement C3	0.737898	12158	16476.5	+	0.0380871	0.0458462	-0.435673	-2.20042	P01024	0.992366	19854.4	20007.1		0.244755	0.225534	-0.432158	-1.25542	0.746114	10574.6	14172.9		0.101586	0.189045	-0.437782	-1.7523
220	O95994	Anterior gradient protein 2 homolog	1.50798	12910.3	8561.32		0.0542292	0.0621163	0.761675	2.02862	O95994	2.67339	22995.2	8601.52		0.0674432	0.0724651	1.53509	2.11409	1.40192	11945.9	8521.13		0.453154	0.577046	0.297627	0.771644
221	P25398	40S ribosomal protein S12	1.82786	18865.3	10320.9	+	0.000238566	0.000588235	0.935031	4.34451	P25398	2.80446	15702	5598.93	+	0.0186332	0.0339759	1.22851	2.94268	1.60839	20713.3	12878.3	+	0.00636378	0.0225385	0.75894	3.20446
222	P31942	Heterogeneous nuclear ribonucleoprotein H3	0.926259	8554.22	9235.24		0.482088	0.49819	0.227505	0.714533	P31942	2.30357	5348.42	2321.8		0.175029	0.159706	1.00305	1.48816	1.05459	11022.8	10452.2		0.382159	0.498552	-0.237822	-0.9023
223	P06454	Prothymosin alpha	0.566128	14591.5	25774.1	+	0.012469	0.0167788	-0.737558	-2.71081	P06454	1.21323	20544.3	16933.6		0.545319	0.536593	0.220671	0.63152	0.431507	14139.2	32767	+	0.000627596	0.00419048	-1.3125	-4.3808
224	Q13435	Splicing factor 3B subunit 2	0.935874	8269.22	8835.83		0.652095	0.671577	0.187122	0.456807	Q13435	5.34331	5280.14	988.178		0.142882	0.132986	1.32917	1.62469	0.786597	9535.1	12122		0.17603	0.283852	-0.498105	-1.42514
225	Q15717	ELAV-like protein 1	1.32673	12773.2	9627.62	+	0.0193517	0.0244308	0.841504	2.51479	Q15717	5.64081	11076.1	1963.57	+	0.00409759	0.0112222	2.11509	3.97371	1.04827	12933.6	12338		0.795759	0.858235	0.0773537	0.263825
226	Q14011	Cold-inducible RNA-binding protein	1.25045	22837.3	18263.3		0.0686123	0.0756324	0.437425	1.91051	Q14011	2.05655	17781.2	8646.14	+	0.0396755	0.0458207	1.13126	2.45421	0.920015	25816.6	28061		0.907588	0.937937	0.0211226	0.118201
227	P68036	Ubiquitin-conjugating enzyme E2 L3	1.38154	10766.1	7792.86		0.347735	0.363161	0.342658	0.958588	P68036	1.65842	7751.96	4674.32		0.184013	0.167095	0.681163	1.45404	1.22795	12804.3	10427.4		0.785396	0.852533	0.139556	0.277574
228	O43707	Alpha-actinin-4	1.77997	12772.2	7175.5	+	0.0247521	0.0310504	0.814679	2.40247	O43707	2.75009	12828	4664.58	+	0.00107847	0.004	1.76753	4.98076	1.23877	12716.3	10265.3		0.592546	0.712101	0.242971	0.547666
229	P23246	Splicing factor, proline- and glutamine-rich	1.36725	15426.4	11282.8		0.0547672	0.0621503	0.614986	2.02373	P23246	3.39051	11308.5	3335.33		0.0645211	0.0691294	1.25598	2.14254	1.38887	18217.6	13116.9		0.471115	0.596036	0.23039	0.740703
230	Q07021	Complement component 1 Q subcomponent-binding protein, mitochondrial	1.21283	18608.2	15342.8		0.150485	0.163208	0.384165	1.48743	Q07021	2.1803	17746.7	8139.59		0.0455156	0.0501842	1.05185	2.3662	1.14222	19469.7	17045.5		0.953588	0.96502	-0.0164445	-0.0592537
231	P00734	Prothrombin	0.849444	13218	15560.7		0.0488014	0.0574061	-0.282061	-2.08055	P00734	1.71253	14270.2	8332.78		0.123658	0.119343	0.260387	1.72047	0.641613	12573.8	19597.1	+	0.000783395	0.0045	-0.60753	-4.26604
232	Q15637	Splicing factor 1	1.38611	12265.5	8848.85	+	0.00273386	0.00493506	0.739629	3.35613	Q15637	2.64957	6361.63	2401	+	0.0312932	0.040315	1.15835	2.60664	1.43769	15377.9	10696.3		0.0425726	0.0985347	0.488399	2.23071
233	Q9ULZ3	Apoptosis-associated speck-like protein containing a CARD	1.31107	16818.5	12828.1	+	0.00833925	0.0114766	0.612555	2.88596	Q9ULZ3	3.19298	11050.6	3460.9	+	0.0371402	0.0439143	1.05172	2.49657	1.18879	17547.9	14761.2		0.119656	0.207671	0.349057	1.65746
234	P02753	Retinol-binding protein 4	0.824009	13829	16782.6		0.169794	0.182881	-0.317676	-1.41732	P02753	0.953039	12168.6	12768.2		0.963982	0.961279	0.0133993	0.0465902	0.92062	17054.9	18525.4		0.11815	0.206372	-0.516321	-1.66487
235	P55008	Allograft inflammatory factor 1	1.28715	28553.1	22183.3	+	0.018533	0.0235625	0.568538	2.53431	P55008	3.08186	13793.3	4475.64		0.154813	0.142355	0.796808	1.57105	1.36246	33854.6	24848.2		0.0500738	0.110692	0.431577	2.14399
236	P01591	Immunoglobulin J chain	0.710847	16194.6	22782.1	+	0.0196442	0.0247634	-0.880816	-2.508	P01591	0.707647	11724.1	16567.7		0.759289	0.759317	-0.166361	-0.317094	0.50114	19664.8	39240.2	+	0.0102048	0.0307077	-1.30949	-2.96661
237	Q16629	Serine/arginine-rich splicing factor 7	0.732312	9925.06	13553.1		0.412487	0.430682	0.208484	0.834675	Q16629	2.65881	11654.6	4383.4	+	0.019026	0.0336279	1.1143	2.92904	0.610539	9417.81	15425.4		0.186322	0.295084	-0.335006	-1.38971
238	P16989	Y-box-binding protein 3	0.876814	12149.4	13856.3		0.0982105	0.107878	0.457544	1.72354	P16989	4.61034	11300.9	2451.21	+	0.019943	0.0340659	1.23875	2.89832	0.819867	18471.9	22530.4		0.969179	0.972768	-0.0111787	-0.0393349
239	P13639	Elongation factor 2	1.44415	24386.8	16886.6	+	0.00691227	0.0102178	0.774103	2.9665	P13639	2.62876	18202.4	6924.34	+	0.024125	0.0363364	1.29811	2.77459	1.52258	30323	19915.5		0.137416	0.230974	0.459702	1.5757
240	Q9P2E9	Ribosome-binding protein 1	1.28829	15526.8	12052.2	+	0.0171269	0.022368	0.67965	2.56981	Q9P2E9	1.6141	15569.8	9646.12	+	0.0327647	0.0418295	1.38917	2.57708	1.08525	15483.7	14267.5		0.273864	0.38781	0.253938	1.13889
241	P13473	Lysosome-associated membrane glycoprotein 2	1.67155	14924.1	8928.32	+	0.00289844	0.00515	0.801195	3.33192	P13473	1.74719	11680.3	6685.16	+	0.0152957	0.0289351	1.27544	3.07225	1.1609	15244.8	13131.9		0.0845988	0.16592	0.516647	1.85617
242	P36578	60S ribosomal protein L4	1.16914	11016.1	9422.36		0.241665	0.251392	0.363947	1.20181	P36578	2.51932	6109.98	2425.25		0.0746303	0.0778876	1.23646	2.04895	1.00488	11281.4	11226.6		0.538394	0.654655	-0.159559	-0.630705
243	Q13185	Chromobox protein homolog 3	1.68959	19081.3	11293.5	+	0.00203719	0.00349296	0.849407	3.4774	Q13185	4.90745	18821	3835.19	+	0.00387039	0.0109412	1.70324	4.01456	1.25659	19941.2	15869.3		0.134867	0.227788	0.337109	1.58686
244	Q9P1F3	Costars family protein ABRACL	3.60842	25853.4	7164.75	+	1.69105e-06	0	1.92399	6.3683	Q9P1F3	2.54608	7316.93	2873.8	+	0.0294149	0.0390744	1.51092	2.6465	5.28148	44593.1	8443.31	+	1.75771e-05	0.0005	2.17183	6.36368
245	P16070	CD44 antigen	1.16825	14342.2	12276.7		0.224424	0.235056	0.458236	1.24846	P16070	3.14494	13215.6	4202.18		0.0599303	0.064881	1.32385	2.1899	0.933979	14403.3	15421.4		0.886678	0.920225	-0.0611339	-0.145128
246	P50552	Vasodilator-stimulated phosphoprotein	1.29898	12158	9359.67		0.179037	0.188554	0.429956	1.38601	P50552	2.15638	6476.9	3003.6	+	0.0233302	0.0349333	1.13228	2.79631	0.966966	13302.2	13756.7		0.98338	0.982288	0.00855967	0.021207
247	P02794	Ferritin heavy chain	1.20044	8427.65	7020.49		0.166006	0.179537	0.466313	1.43055	P02794	2.00977	7650.1	3806.46	+	0.0296053	0.0388943	1.39632	2.64235	0.964292	9243.79	9586.1		0.79856	0.858447	-0.091689	-0.260117
248	P61769	Beta-2-microglobulin	1.15947	9456.32	8155.76	+	0.0035428	0.00583529	1.12347	3.24847	P61769	2.50779	7702.91	3071.6	+	0.0364122	0.0446423	1.45637	2.50927	1.44314	12280.2	8509.36		0.0531468	0.115127	0.92372	2.11192
249	P00325	Alcohol dehydrogenase 1B	0.866389	12594.5	14536.8		0.974716	0.97899	-0.00820712	-0.0320407	P00325	0.556081	7974.04	14339.7		0.800027	0.7968	-0.145505	-0.261884	0.894672	13179.1	14730.7		0.775928	0.847896	0.0741714	0.290185
250	P00915	Carbonic anhydrase 1	0.607821	11453.8	18843.9		0.419553	0.437797	-0.200964	-0.821935	P00915	2.00945	21733.9	10815.9		0.0888936	0.0881497	0.670631	1.936	0.435674	9806.39	22508.6	+	0.0125081	0.0352778	-0.723922	-2.86367
251	P63220	40S ribosomal protein S21	1.76144	10421.4	5916.39	+	0.000899248	0.00223077	0.913651	3.81064	P63220	2.35141	7854.67	3340.41	+	0.0440728	0.0490933	1.23951	2.38684	1.85741	12772.3	6876.4	+	0.00683247	0.0227636	0.718133	3.16873
252	P07919	Cytochrome b-c1 complex subunit 6, mitochondrial	0.63403	8275.03	13051.5		0.886103	0.889184	0.0513883	0.144835	P07919	3.98175	8197.02	2058.65		0.120824	0.11716	1.14201	1.73574	0.502352	8353.03	16627.8		0.0785012	0.155317	-0.602984	-1.89806
253	P07305	Histone H1.0	0.812084	6040.22	7437.92		0.73208	0.74716	0.0939206	0.34655	P07305	2.12646	5147.14	2420.52		0.13201	0.126804	0.941659	1.67728	0.696499	6614.34	9496.56		0.0455861	0.10365	-0.414722	-2.19428
254	Q99584	Protein S100-A13	0.921236	7788.75	8454.68		0.835096	0.844747	0.0548517	0.210546	Q99584	2.88612	12736.4	4412.97	+	0.0319804	0.041125	1.11888	2.59266	0.670777	7652.95	11409.1	+	0.00887215	0.0289492	-0.583564	-3.03721
255	P61960	Ubiquitin-fold modifier 1	1.00453	12060.6	12006.3		0.212783	0.22433	0.461848	1.28151	P61960	5.70485	8540.73	1497.1		0.0527508	0.0580881	1.58026	2.27169	1.16458	17876.2	15349.9		0.496368	0.617013	-0.209199	-0.698396
256	P43487	Ran-specific GTPase-activating protein	1.25004	12142.1	9713.36		0.165072	0.179219	0.473728	1.43385	P43487	7.63089	9157.51	1200.06	+	0.0349446	0.0431642	1.64252	2.53569	1.0501	13508.6	12864.1		0.323282	0.444995	-0.227545	-1.02383
257	Q01523	Defensin-5	0.867789	5656.89	6518.74		0.876355	0.883959	0.0465095	0.157333	Q01523	1.58823	4554.24	2867.49		0.364071	0.349127	0.578631	0.962318	0.542457	5785.5	10665.4		0.36895	0.489709	-0.272764	-0.928362
258	O60506	Heterogeneous nuclear ribonucleoprotein Q	1.86615	14910.8	7990.13	+	0.00492349	0.00786813	0.811765	3.1105	O60506	2.0005	10193.5	5095.5	+	0.0085238	0.0180667	1.07785	3.4635	1.73468	17872.2	10302.8		0.104353	0.193156	0.652114	1.73686
259	P35659	Protein DEK	0.725746	9605.37	13235.2		0.711348	0.728559	0.0952439	0.374656	P35659	3.93436	7674.92	1950.74		0.0578924	0.064561	0.942644	2.21209	0.842854	14058.8	16680		0.10929	0.194922	-0.413196	-1.71019
260	P07814	Bifunctional glutamate/proline--tRNA ligase	1.22139	6689.43	5476.91	+	0.0397875	0.0475472	0.535852	2.17951	P07814	1.62958	2948.74	1809.51		0.137326	0.130705	0.881519	1.65109	1.28622	8200.8	6375.92		0.175442	0.284646	0.328453	1.42721
261	P34931	Heat shock 70 kDa protein 1-like	1.419	22683.1	15985.3	+	0.0161131	0.0217815	0.553813	2.59713	P34931	2.93709	34863.1	11870	+	0.00716593	0.0157818	1.32348	3.58214	1.03715	17535.6	16907.5		0.615575	0.730473	0.0920146	0.513551
262	P38646	Stress-70 protein, mitochondrial	1.30357	10563.1	8103.21		0.063897	0.0708066	0.548436	1.94661	P38646	3.12478	6779.48	2169.59		0.137683	0.130173	1.08376	1.64936	1.07469	12023.8	11188.2		0.280457	0.393236	0.227245	1.12268
263	P00167	Cytochrome b5	0.929396	9268.72	9972.85		0.801659	0.815552	-0.0987165	-0.254122	P00167	1.64702	9711.47	5896.39		0.126525	0.121644	1.26008	1.70534	0.430369	5782.96	13437.2	+	0.00674543	0.022963	-0.913993	-3.17518
264	P55795	Heterogeneous nuclear ribonucleoprotein H2	1.17332	13808.6	11768.9	+	0.00387466	0.00629885	0.460947	3.21108	P55795	1.23092	9850.11	8002.25		0.217847	0.200018	0.320678	1.33746	1.12389	14945	13297.5	+	0.009629	0.0286875	0.545109	2.99592
265	Q13283	Ras GTPase-activating protein-binding protein 1	1.84076	14512.6	7884.01	+	3.87047e-06	0	1.06738	6.01964	Q13283	3.27072	10423.8	3187.01	+	0.00039678	0.004	1.27228	5.81836	1.43328	19057.8	13296.6	+	0.00214631	0.0115152	0.944445	3.75166
266	O15347	High mobility group protein B3	1.31721	10712.2	8132.5		0.498029	0.514561	0.248976	0.688492	O15347	1.59715	8414.42	5268.38		0.620146	0.612963	0.296167	0.515496	1.43347	12446.1	8682.48		0.652796	0.763073	0.220661	0.45969
267	Q9BX66	Sorbin and SH3 domain-containing protein 1	0.484775	10563.6	21790.6	+	0.0259128	0.0318889	-0.577934	-2.38132	Q9BX66	0.777308	7155.99	9206.11		0.778211	0.777574	0.125923	0.291328	0.70588	17343.2	24569.7	+	0.000895642	0.00507692	-1.00025	-4.19706
268	P46109	Crk-like protein	1.53532	10761	7008.98	+	0.00262033	0.00468421	0.663623	3.37368	P46109	1.77941	6690.06	3759.7	+	0.0411316	0.0467483	0.908362	2.4311	1.704	13774.8	8083.81		0.0361471	0.0873684	0.516781	2.31725
269	Q15746	Myosin light chain kinase, smooth muscle	0.75358	11682.2	15502.3		0.602934	0.623185	-0.0978288	-0.527447	Q15746	1.38147	8094.28	5859.17		0.376946	0.361636	0.34328	0.935417	0.774473	13679.8	17663.4		0.0582978	0.124389	-0.362494	-2.06183
270	Q9NR12	PDZ and LIM domain protein 7	1.74958	16490.3	9425.32	+	0.000693263	0.00208696	1.06124	3.91578	Q9NR12	3.94184	13340.7	3384.38	+	0.000535732	0.003	1.73548	5.55831	1.18571	17329	14614.8		0.0882826	0.170063	0.656701	1.83216
271	Q9H299	SH3 domain-binding glutamic acid-rich-like protein 3	1.54007	11731.2	7617.31	+	0.0165503	0.022314	0.850545	2.58515	Q9H299	4.55024	6352.35	1396.05	+	0.0277979	0.0384348	1.41737	2.68297	1.34014	13311.6	9933.03		0.231875	0.346652	0.510451	1.24976
272	P62258	14-3-3 protein epsilon	2.19165	19506.1	8900.18	+	8.96426e-05	0.000133333	1.06365	4.73709	P62258	2.8818	21964	7621.64	+	0.00126502	0.004	1.63077	4.85424	1.30461	17506.1	13418.7	+	0.0172531	0.0492105	0.723384	2.7001
273	Q14157	Ubiquitin-associated protein 2-like	1.40907	9336.73	6626.17		0.109789	0.12126	0.445427	1.66346	Q14157	2.54145	4848.31	1907.69	+	0.0187734	0.0338571	1.09676	2.93778	1.29599	11466.9	8848.01		0.872438	0.916783	0.0546293	0.16353
274	Q96RU3	Formin-binding protein 1	1.32927	13436.1	10107.9		0.0432575	0.051825	0.504551	2.13924	Q96RU3	3.32512	10584	3183.04		0.0855767	0.0871913	0.831349	1.96061	1.12457	13520	12022.4		0.285773	0.399313	0.308472	1.10983
275	O75531	Barrier-to-autointegration factor	1.92878	24069.3	12479.1	+	0.0214827	0.0275489	0.802435	2.46736	O75531	4.23592	30561.1	7214.75	+	0.00424227	0.0114595	1.90866	3.94895	1.24372	18301	14714.7		0.687458	0.783039	0.138699	0.410772
276	Q04637	Eukaryotic translation initiation factor 4 gamma 1	0.947524	9515.41	10042.4		0.667105	0.684391	-0.111348	-0.435716	Q04637	1.785	9063.73	5077.71		0.899976	0.902763	0.0671583	0.129738	0.588954	9879.17	16774.1		0.446013	0.572148	-0.218452	-0.784158
277	P08133	Annexin A6	1.19246	10154.3	8515.42		0.0663494	0.0732678	0.456504	1.92755	P08133	5.11456	11080.5	2166.45	+	0.0207546	0.0340211	1.18215	2.87233	1.12171	10101	9004.93		0.928382	0.941433	0.0211175	0.0915118
278	P14174	Macrophage migration inhibitory factor	3.41018	36750.3	10776.6	+	2.08784e-06	0	1.75044	6.27899	P14174	5.46869	55935.1	10228.2	+	4.32732e-05	0	2.54133	8.01011	2.71795	29915.7	11006.7	+	0.00300416	0.0169143	1.2759	3.58196
279	P23193	Transcription elongation factor A protein 1	0.890296	7091.9	7965.77		0.177007	0.187031	0.500958	1.39277	P23193	5.64689	7065.99	1251.31		0.0505292	0.0562564	1.6793	2.29926	0.793323	7117.81	8972.14		0.421706	0.543589	-0.206046	-0.827737
280	P02760	Protein AMBP	0.590041	9013.99	15276.9	+	0.00741882	0.0105385	-0.545839	-2.93623	P02760	0.751634	6402.83	8518.55		0.676344	0.665232	-0.140663	-0.433155	0.511245	9974.92	19511	+	0.00200553	0.0115	-0.788944	-3.78599
281	Q12805	EGF-containing fibulin-like extracellular matrix protein 1	0.562183	5887.86	10473.2		0.924233	0.925216	-0.0290435	-0.0961511	Q12805	2.47679	4813.19	1943.31		0.226122	0.207965	0.698705	1.31135	0.627103	7841.81	12504.8		0.1749	0.285525	-0.465693	-1.42913
282	P31151	Protein S100-A7	0.842105	6860.18	8146.47		0.634625	0.658952	0.0991937	0.481623	P31151	2.2117	6049.28	2735.12		0.104619	0.101604	0.506696	1.83012	0.903312	8795.92	9737.4		0.601198	0.71475	-0.145308	-0.534773
283	P23297	Protein S100-A1	0.793881	7956.36	10022.1		0.27432	0.284132	-0.26861	-1.11989	P23297	1.41772	8113.81	5723.13		0.441266	0.431347	0.33652	0.810184	0.530735	6015.56	11334.4		0.0285257	0.0766588	-0.631688	-2.44114
284	P17931	Galectin-3	1.36547	13071.9	9573.21		0.0993897	0.108828	0.452059	1.71715	P17931	1.05969	12732.2	12015.1		0.439082	0.430736	0.438201	0.814218	1.48423	13817.9	9309.83		0.132058	0.224667	0.460373	1.59936
285	P43307	Translocon-associated protein subunit alpha	1.15233	9705.95	8422.89	+	0.0354277	0.043085	0.537272	2.23489	P43307	2.41378	9421.61	3903.26	+	0.00469542	0.0130526	1.46677	3.87688	0.96252	9898.19	10283.6		0.923447	0.945628	-0.020428	-0.0978397
286	P04271	Protein S100-B	0.906836	7429.23	8192.47		0.192602	0.202678	-0.366262	-1.34229	P04271	1.52799	7686.78	5030.64		0.930472	0.933502	0.0375822	0.0900362	0.665058	5760.57	8661.77		0.10694	0.196971	-0.608568	-1.72275
287	P50502	Hsc70-interacting protein	0.987178	11410.3	11558.5		0.596069	0.617219	0.138301	0.537524	P50502	3.13185	8373	2673.49		0.320445	0.303074	0.619747	1.05918	0.995728	13007.6	13063.4		0.468001	0.594393	-0.150567	-0.746014
288	Q01469	Fatty acid-binding protein, epidermal	0.783011	18281.6	23347.9		0.461804	0.477517	-0.235558	-0.748399	Q01469	0.604248	13749.4	22754.5		0.748459	0.748529	-0.213381	-0.331946	0.864202	20971.5	24266.8		0.481979	0.605568	-0.248865	-0.722339
289	Q9Y5K6	CD2-associated protein	1.23432	9944.2	8056.45		0.445446	0.461637	0.193469	0.776363	Q9Y5K6	2.34257	12775.7	5453.72		0.188188	0.170386	0.658687	1.43869	0.982157	9886.82	10066.4		0.761381	0.843106	-0.0856618	-0.309659
290	P22105	Tenascin-X	0.810443	6508.14	8030.35		0.760376	0.774304	0.0864128	0.308636	P22105	1.41674	5342.84	3771.22		0.657242	0.645673	0.275002	0.460754	1.0306	9065.3	8796.15		0.926689	0.945966	-0.026741	-0.0936818
291	P04179	Superoxide dismutase [Mn], mitochondrial	1.12179	10014.9	8927.58		0.071453	0.0776809	0.470053	1.88981	P04179	2.2764	7643.81	3357.85	+	0.0388408	0.0446111	1.02721	2.46784	0.936205	11621	12412.8		0.642607	0.756	0.135762	0.474288
292	Q04323	UBX domain-containing protein 1	1.85555	15162.1	8171.23		0.0871176	0.0958351	0.607033	1.78705	Q04323	1.65884	5928.44	3573.84		0.168357	0.154772	1.09929	1.51452	1.37714	17999.5	13070.2		0.354768	0.478495	0.311677	0.95707
293	Q9BR76	Coronin-1B	0.851202	9192.04	10798.9		0.217016	0.227466	0.246614	1.26934	Q9BR76	2.24538	8693.17	3871.59	+	0.0100816	0.0219683	1.06423	3.34991	0.69866	9508.71	13609.9		0.0967288	0.184831	-0.243957	-1.78031
294	Q96C19	EF-hand domain-containing protein D2	1.23847	8095.39	6536.62		0.176338	0.187171	0.401512	1.39502	Q96C19	2.86892	6037.73	2104.53		0.0527517	0.057725	1.17656	2.27168	0.725097	8845.76	12199.4		0.830273	0.881921	-0.0635185	-0.218395
295	Q01844	RNA-binding protein EWS	1.51359	13298.7	8786.17	+	0.025291	0.0312958	0.873226	2.39254	Q01844	4.6232	11103.7	2401.73		0.0461285	0.050902	1.5107	2.35763	1.65711	16654.3	10050.2		0.268671	0.382085	0.490739	1.15186
296	Q9Y5S9	RNA-binding protein 8A	1.33893	9373.85	7000.98	+	0.0240975	0.0302029	0.727559	2.4148	Q9Y5S9	3.58467	5637.81	1572.76	+	0.0264384	0.0383423	1.61651	2.71535	1.02369	11290.3	11029.1		0.451695	0.577935	0.194186	0.77419
297	P55209	Nucleosome assembly protein 1-like 1	1.18013	9305.16	7884.85	+	0.0107413	0.0148727	0.835365	2.77618	P55209	4.75581	13620.1	2863.88	+	0.0249736	0.0368807	1.54843	2.75221	0.914918	8142.17	8899.35		0.206416	0.318269	0.407526	1.32492
298	Q00688	Peptidyl-prolyl cis-trans isomerase FKBP3	1.08592	11991.3	11042.5		0.286591	0.295787	0.341017	1.09095	Q00688	2.78146	11050.5	3972.91	+	0.0181067	0.0333659	1.52733	2.96143	1.02057	13353.7	13084.5		0.180334	0.287805	-0.370774	-1.41012
299	O14979	Heterogeneous nuclear ribonucleoprotein D-like	1.16743	12926.9	11072.9		0.135557	0.146411	0.513519	1.54682	O14979	5.95015	11096	1864.83	+	0.0216973	0.0343918	1.5452	2.84343	0.905827	14560.7	16074.5		0.760805	0.845612	-0.105487	-0.310433

## Sheet: Table S6
Table S6. Calculation of CV% values for all proteins measured by SWATH-MS: using all runs (9 per sample), for all biological replicates of samples separately (48, 3 per replicate, 3 replicates per sample), final averaged CV% calculated as mean of CV% values for single biological replicates.
Uniprot ID	Protein name	BTUM_11C_1_I	BTUM_11C_1_II	BTUM_11C_1_III	Mean	SD	CV%	BTUM_11C_2_I	BTUM_11C_2_II	BTUM_11C_2_III	Mean	SD	CV%	BTUM_11C_3_I	BTUM_11C_3_II	BTUM_11C_3_III	Mean	SD	CV%	BTIS_11P_1_I	BTIS_11P_1_II	BTIS_11P_1_III	Mean	SD	CV%	BTIS_11P_2_I	BTIS_11P_2_II	BTIS_11P_2_III	Mean	SD	CV%	BTIS_11P_3_I	BTIS_11P_3_II	BTIS_11P_3_III	Mean	SD	CV%	BTUM_19C_1_I	BTUM_19C_1_II	BTUM_19C_1_III	Mean	SD	CV%	BTUM_19C_2_I	BTUM_19C_2_II	BTUM_19C_2_III	Mean	SD	CV%
Q09666	Neuroblast differentiation-associated protein AHNAK	41942.4	21640.5	16740.8	26774.6	10910.2	40.7484	35725.6	18669.3	33715.5	29370.1	7610.98	25.914	25090.5	18883.2	9039.85	17671.2	6608.47	37.3969	33022.1	51679.9	14445.7	33049.2	15200.8	45.9945	43887.6	63246.1	60829.5	55987.7	8612.75	15.3833	143558	29264.4	42357.5	71726.6	51072.9	71.2049	58684.6	155442	43592.6	85906.3	49553.5	57.6832	60042.9	49663	66379.9	58695.3	6890.85	11.74
P02768	Serum albumin	1.12522e+06	1.43872e+06	1.55926e+06	1.3744e+06	182937	13.3103	1.42341e+06	1.32543e+06	1.50755e+06	1.4188e+06	74423.3	5.24553	1.31969e+06	1.29097e+06	1.60008e+06	1.40358e+06	139438	9.93449	1.0037e+06	1.20162e+06	1.28717e+06	1.16416e+06	118716	10.1975	898241	796289	1.19738e+06	963971	170214	17.6576	1.08995e+06	1.14209e+06	1.20669e+06	1.14624e+06	47750.5	4.16582	95538.6	101224	93062.1	96608.2	3416.74	3.5367	95955.6	47066.2	53897.8	65639.8	21617.1	32.9329
P08123	Collagen alpha-2(I) chain	22328.7	31748.7	40945.7	31674.4	7600.52	23.9958	34179.4	20719.2	38078.4	30992.3	7436.53	23.9947	35201.5	22907.8	43683.9	33931.1	8529.25	25.137	223720	207247	278407	236458	30415	12.8627	163972	141130	135204	146769	12402.7	8.45054	190808	199507	247365	212560	24865.6	11.6982	44660.1	31332.5	73887.9	49960.2	17772.8	35.574	74919.1	140798	122999	112905	27826	24.6454
P02452	Collagen alpha-1(I) chain	32764.1	29028.6	21036.7	27609.8	4891.71	17.7173	38329.6	33691.1	81056.7	51025.8	21319.3	41.7814	15081.9	34837.2	31287.9	27069	8599.14	31.7675	129099	177384	208389	171624	32625.5	19.0098	92511.5	31396	144256	89387.7	46127.6	51.604	78378.7	32868.7	224900	112049	81932	73.1215	131594	94339.6	174256	133396	32650.5	24.4763	46752.5	56179.9	98202.7	67045	22365.4	33.3588
P08670	Vimentin	539420	486224	486804	504149	24941.2	4.94718	523863	192197	233439	316500	147591	46.6324	428012	361030	131082	306708	127161	41.4601	292410	413909	298111	334810	55979.8	16.7199	444787	954087	414856	604577	247443	40.9283	953197	515416	350273	606295	254393	41.9586	681156	726992	200198	536115	238265	44.4429	514813	159454	466276	380181	157330	41.383
P02545	Prelamin-A/C	76385.7	80918.6	98348.5	85217.6	9467.56	11.1099	91655	88824.9	94932.7	91804.2	2495.74	2.71855	32133.7	58316.5	74782.6	55077.6	17561.3	31.8847	105389	117377	176352	133039	31015	23.3126	144571	83822.6	108324	112239	24954.6	22.2333	110979	125950	157157	131362	19236.6	14.6439	106536	111569	91522.6	103209	8515.39	8.2506	43497.3	47056.6	80035.5	56863.1	16449.7	28.9285
P02787	Serotransferrin	85297.6	85044.4	101729	90690.3	7806.07	8.60739	98485.6	97695	98674.4	98285	424.253	0.431656	57796.5	75947.3	59565.6	64436.5	8171.36	12.6813	73514.1	70763.7	97165.1	80481	11850.8	14.725	72850.9	68568.9	70595.5	70671.8	1748.94	2.47474	52013.7	80803.2	98199.3	77005.4	19045.5	24.7327	65029.1	65562.4	47809.7	59467.1	8245.88	13.8663	80802.4	56879.6	52451.2	63377.8	12453	19.6489
P68871	Hemoglobin subunit beta	1.30846e+06	1.22402e+06	1.49347e+06	1.34199e+06	112528	8.3852	1.0403e+06	1.2147e+06	1.34717e+06	1.20072e+06	125670	10.4662	1.15919e+06	1.35134e+06	1.57743e+06	1.36265e+06	170935	12.5442	1.87954e+06	1.93768e+06	2.01486e+06	1.94403e+06	55427.3	2.85116	1.35743e+06	1.4784e+06	1.35038e+06	1.3954e+06	58761	4.21104	1.17251e+06	1.67223e+06	1.908e+06	1.58425e+06	306640	19.3555	205018	434695	415298	351670	104001	29.5734	427001	148910	342950	306287	116453	38.0208
P01009	Alpha-1-antitrypsin	109185	106937	114642	110255	3235.21	2.93431	114448	113523	117114	115028	1522.43	1.32352	115221	83297.2	124361	107626	17603.2	16.3559	63728.6	79436.3	61417.8	68194.2	8005.16	11.7388	62031.7	41113.3	61880	55008.4	9825.46	17.8618	65674.6	54855.2	69875.8	63468.5	6327.43	9.9694	215556	142781	218809	192382	35098.3	18.2441	48053.2	53713.1	61258.4	54341.6	5409.28	9.95421
P08727	Keratin, type I cytoskeletal 19	156691	120994	157311	144999	16975.8	11.7076	107936	81790	163049	117591	33869	28.8022	72071.1	75908.8	142122	96700.5	32155.9	33.253	43894.1	38927.8	73382.6	52068.1	15207.3	29.2066	50011.4	43519	53938.7	49156.4	4296.57	8.74061	40101.5	66777.6	65955.1	57611.4	12385.9	21.499	90992.7	99376.4	162822	117730	32067.8	27.2383	245791	225310	45093.5	172065	90170.7	52.4051
P12111	Collagen alpha-3(VI) chain	153599	153706	219018	175441	30813.8	17.5636	155503	125784	95675.4	125654	24424.7	19.438	311172	289371	207264	269269	44738.2	16.6147	95095.2	62351.8	94428.1	83958.3	15280.6	18.2002	66785.6	97768.2	96153	86902.3	14239.9	16.3861	118948	65896.1	64807.4	83217.3	25269.6	30.3658	56989.7	42139.4	42325.7	47151.6	6956.99	14.7545	148251	54014.3	72730	91665.1	40735.2	44.4392
P02461	Collagen alpha-1(III) chain	27084.4	34861	20079.4	27341.6	6037.3	22.081	42751.6	54146.9	42499.5	46466	5432.2	11.6907	55617.7	50044.5	18045.2	41235.8	16555.3	40.1479	183957	163959	197190	181702	13660	7.51781	151027	136262	163903	150397	11293	7.50876	153694	166262	196491	172149	17961	10.4334	91064.8	90727.6	74438.6	85410.3	7759.41	9.08486	55873.8	46055.6	84009	61979.5	16084.7	25.9516
P67936	Tropomyosin alpha-4 chain	33636.8	34075	37079.1	34930.3	1529.93	4.37996	36714.6	39765	46700.4	41060	4178.27	10.176	14551.7	30024.8	24589.5	23055.3	6409.31	27.7997	47154.3	35206.1	23287.5	35216	9743.56	27.668	47680.3	28738.1	62569.8	46329.4	13844.7	29.8833	36024.6	49043	54819.7	46629.1	7860.64	16.8578	145341	109708	142904	132651	16253.9	12.2532	71884.7	93095.7	62184.8	75721.8	12907.7	17.0462
P0DP25	Calmodulin-3	175296	210066	241794	209052	27157.5	12.9908	140432	215218	213402	189684	34834.3	18.3644	131256	111785	127689	123577	8464	6.84919	233252	223491	254197	236980	12810	5.40551	185994	189089	103890	159657	39454	24.7117	87933.7	226520	238158	184204	68238.8	37.0453	849791	815712	1.02926e+06	898254	93674.2	10.4285	51930	76334	39193.6	55819.2	15409.9	27.6068
P02647	Apolipoprotein A-I	159883	190490	194010	181461	15325.3	8.44552	215701	200112	91452.9	169089	55264.4	32.6837	197071	180593	114581	164082	35643.1	21.7228	307327	308763	137130	251073	80572.3	32.0911	262485	183369	292533	246129	46042.2	18.7066	311539	238419	151376	233778	65468.4	28.0045	145649	131167	117461	131426	11509.4	8.75735	55163.9	45962.5	70107.9	57078.1	9949.82	17.432
P69905	Hemoglobin subunit alpha	1.10321e+06	1.01969e+06	1.0493e+06	1.0574e+06	34575.9	3.2699	945635	926185	1.07826e+06	983360	67573.5	6.87169	1.47409e+06	1.45132e+06	1.59432e+06	1.50658e+06	62738.9	4.16433	1.34929e+06	1.24589e+06	1.4065e+06	1.33389e+06	66465.2	4.9828	1.2096e+06	1.2324e+06	1.42634e+06	1.28945e+06	97244.1	7.54153	971722	1.09893e+06	1.15037e+06	1.07367e+06	75085.7	6.99335	188292	240173	188929	205798	24308.3	11.8117	39786.6	65524.6	49640.1	51650.4	10603.2	20.5287
P05787	Keratin, type II cytoskeletal 8	219995	228953	258285	235744	16353	6.93677	190252	261362	286079	245898	40620.8	16.5194	129796	105301	162289	132462	23341.7	17.6214	117773	100963	25124.7	81286.9	40301.2	49.579	55095.8	213236	46023.4	104785	76775.7	73.2697	116893	31477.6	102771	83713.9	37383.9	44.6567	65763.2	157265	189825	137618	52518.8	38.1628	62403.7	62905.1	58019.8	61109.5	2194.33	3.59082
P00738	Haptoglobin	9798.37	48559.8	30559.3	29639.1	15837.7	53.4349	56323.6	55940.6	55622.4	55962.2	286.691	0.512293	68552.6	44456.1	52852.1	55286.9	9986.89	18.0638	34759.8	41480.1	37948.7	38062.8	2744.74	7.21107	36820.9	44122.1	28016.7	36319.9	6584.52	18.1292	39016.7	36826.1	24658.3	33500.4	6315.92	18.8533	50378	33206.6	45776.9	43120.5	7257.47	16.8307	56329.9	70113.9	51651.1	59365	7836.99	13.2014
P07602	Prosaposin	52715.3	51884.7	56566.3	53722.1	2039.58	3.79655	53471.6	57120.6	36495.5	49029.3	8987.01	18.3299	38888.9	40464.7	14074.8	31142.8	12086	38.8085	25126.3	18046.4	21954	21708.9	2895.52	13.3379	70475.5	38770.7	41472.2	50239.5	14351.5	28.5661	48628.1	48107.8	31772.8	42836.2	7825.89	18.2693	273926	271373	263867	269722	4269.28	1.58284	55050.3	182215	143714	126993	53244.2	41.9268
P07585	Decorin	215384	195000	210110	206831	8638.87	4.17677	176670	219782	232751	209735	23972	11.4297	171806	197181	197785	188924	12106.9	6.40833	820584	756910	827872	801788	31873.3	3.97528	473209	599008	659243	577153	77504.4	13.4287	758585	762592	871782	797653	52442.6	6.57461	41652.9	81956	67314.9	63641.3	16657.5	26.174	50302.1	65069.9	51796.6	55722.9	6637.49	11.9116
P07237	Protein disulfide-isomerase	47199.7	25263.7	24810.8	32424.7	10449.1	32.2258	46664.5	42733.8	27700.5	39033	8172.34	20.937	46843.3	56239.6	20281.4	41121.4	15227.2	37.0299	18469.9	10851.7	22135.5	17152.4	4699.85	27.4005	35328	26466.7	40920.9	34238.5	5950.97	17.3809	32285.2	30738.7	23498.5	28840.8	3830	13.2798	30148.9	32631.6	39148.1	33976.2	3794.91	11.1693	67514.5	45822.3	41852.1	51729.6	11278.7	21.8031
P10809	60 kDa heat shock protein, mitochondrial	20065.5	18673.8	21756.1	20165.1	1260.31	6.24996	36228	43804.8	24784.1	34938.9	7818.47	22.3775	39730.4	16254.7	22098.2	26027.7	9978.57	38.3382	18483.4	24193.5	33391.7	25356.2	6141.57	24.2211	56994.7	47211.1	38100	47435.2	7715.35	16.265	22948.5	21320.2	9655	17974.6	5920.26	32.9369	62584.7	52231.2	71010.9	61942.3	7680.24	12.399	57414.1	52828.5	72201.2	60814.6	8266.33	13.5927
P19338	Nucleolin	141840	148020	53121.1	114327	43352.6	37.9199	81072.6	75153.4	42546.2	66257.4	16939.6	25.5664	70429.8	43441.3	96637.6	70169.6	21718.1	30.9508	24449.9	96786.8	110780	77338.9	37832	48.9171	50593.5	36162.7	101980	62912	28246.3	44.8981	38836.1	51093.1	82988.8	57639.3	18610.1	32.2872	49034.9	79132.7	82502.8	70223.4	15045.6	21.4254	73821.5	59679.3	55083.3	62861.3	7973.89	12.6849
P11021	78 kDa glucose-regulated protein	40026.7	18944.9	18333.9	25768.5	10085.2	39.1376	37326.1	59127.5	26957.4	41137	13407	32.591	18285.8	16067.8	10755.3	15036.3	3159.67	21.0136	18758.7	52430.6	48454.2	39881.1	15023.8	37.6714	39981.5	32676.2	57329.3	43329	10339.2	23.8621	53358.3	30179.9	11239.4	31592.6	17223.9	54.519	52563.9	58348.4	39592.9	50168.4	7842.04	15.6314	74919.1	49122.9	58116.7	60719.6	10690.9	17.607
P35579	Myosin-9	90531.5	31196.3	45842.2	55856.7	25237.4	45.1823	52106.6	36115.2	56152.1	48124.7	8651.05	17.9763	37934.1	65607.3	61100.9	54880.8	12123.5	22.0907	42831.6	33677	49502.2	42003.6	6487.07	15.4441	106060	69615.7	72596.7	82757.4	16522.1	19.9645	58501.2	93239.7	61636	71125.7	15689.3	22.0586	75017.9	68269.6	49461.2	64249.5	10813.8	16.8309	61486.4	135040	59105.9	85210.7	35247.9	41.3655
P51884	Lumican	601013	643433	706360	650269	43278.1	6.65542	542461	617705	638332	599499	41202.1	6.87276	474836	463441	415499	451259	25710.7	5.69754	944964	1.04677e+06	970550	987429	43241.9	4.37925	917836	926075	732103	858671	89560.5	10.4301	970438	986767	997386	984864	11083.3	1.12537	178009	84113.3	202223	154782	50938.7	32.91	240484	308535	541975	363665	129109	35.5022
P02790	Hemopexin	75003.9	69935.8	83841.8	76260.5	5746.2	7.53497	89759.9	42196.5	53888.3	61948.2	20236.8	32.6673	75968.3	45590.7	65102.6	62220.5	12568	20.199	65790.8	22498.9	30873.1	39720.9	18748.5	47.2006	64781	35018.3	48130	49309.8	12179.2	24.6993	65129.8	51802.8	36454	51128.9	11716.6	22.9157	55275.5	45866.4	50505.2	50549	3841.41	7.59937	75870.2	60111.5	69290.1	68423.9	6462.57	9.4449
P02675	Fibrinogen beta chain	53053.5	44730.9	54975.3	50919.9	4446.08	8.73152	55946.1	40682.8	57659.5	51429.5	7631.18	14.8382	42794.3	38346	34721.7	38620.7	3301.36	8.54817	46798.8	31607.2	47701.7	42035.9	7383.4	17.5645	44538.7	18864.3	44151.7	35851.6	12012.8	33.5071	46653.3	13185.8	54889.7	38242.9	18034.3	47.1573	43888.2	33850	26958.2	34898.8	6951.3	19.9184	37992.4	93683.6	32800.3	54825.4	27558.5	50.266
P30101	Protein disulfide-isomerase A3	28623.3	32406.1	28721.2	29916.9	1760.59	5.88493	32607.7	17514	21232.3	23784.6	6420.86	26.9958	16959.9	18061	12494.8	15838.6	2406.75	15.1955	18968.6	11482.9	25195.9	18549.1	5606.13	30.2232	60250.5	44406.6	31620.9	45426	11710.2	25.7786	37624.3	37787.7	27947.6	34453.2	4600.64	13.3533	50806	71976.7	59838.1	60873.6	8673.86	14.249	88929.1	50358.7	98398.7	79228.8	20777.1	26.2242
P27816	Microtubule-associated protein 4	21506	13555.4	16764	17275.2	3265.88	18.9051	36172	32565	28800.8	32512.6	3009.52	9.25648	25026.5	9045.74	16847.1	16973.1	6524.73	38.4416	39637	33118.6	19039.7	30598.4	8595.58	28.0916	33268.1	27766.7	41628.5	34221.1	5699.05	16.6536	31221.5	33211.3	31663.6	32032.1	853.097	2.66326	42934.7	46305.2	38047.3	42429.1	3390.17	7.99021	74456.9	132964	41293.8	82904.8	37897.8	45.7124
P68104	Elongation factor 1-alpha 1	36920.7	15612.9	21562.1	24698.5	8977.16	36.3469	33085.4	26853.9	30301.3	30080.2	2548.79	8.47333	40294.8	30878	21852.7	31008.5	7529.51	24.2821	46829.1	37227.3	26701.8	36919.4	8219.81	22.2642	32540.6	26486	18219.6	25748.7	5869.72	22.7961	36791	42478.9	39877.1	39715.7	2324.88	5.8538	111689	133618	93838.1	113048	16268.4	14.3907	59649.1	50137.7	71313.6	60366.8	8659.93	14.3455
P02671	Fibrinogen alpha chain	26872.4	32079	40360.5	33103.9	5553.98	16.7774	43087.7	34621.3	44960.7	40889.9	4498.04	11.0004	22506.4	26202.2	21684.8	23464.5	1964.71	8.37311	45285.6	25144.7	37617.1	36015.8	8300.08	23.0456	29045.6	26252.7	58069.7	37789.3	14385.6	38.068	47595	33840.9	35451.7	38962.5	6139.4	15.7572	65197	61586.3	37254.6	54679.3	12409	22.6941	32703	90187	59354.6	60748.2	23488.4	38.6652
P02751	Fibronectin	58675.4	33916.3	21814.4	38135.4	15341.3	40.2286	23703.3	23248.8	28766.8	25239.6	2500.99	9.90899	32176.2	23156.7	37969.3	31100.7	6094.83	19.5971	19177.1	25164.8	19989.1	21443.7	2652.05	12.3675	42924.9	45920.7	25560.5	38135.4	8975.48	23.5358	22100.4	17074.8	36447.8	25207.7	8208.49	32.5635	40499.2	86556.1	70024	65693.1	19050.4	28.9991	54656.1	101628	115693	90659	26097.5	28.7864
P27797	Calreticulin	15932.7	49643.4	21869.7	29148.6	14693.3	50.4083	43158.5	24433.8	11624.3	26405.5	12949	49.0392	30893.5	21404.3	20797.4	24365.1	4622.98	18.9738	51053.9	16687.8	11981.4	26574.4	17415.9	65.5366	34889.3	30589	46464.2	37314.2	6703.98	17.9663	49538.1	30294.9	43250.2	41027.8	8011.64	19.5274	63119.4	51523.6	68758.1	61133.7	7174.69	11.7361	49104.3	69272.5	62193	60189.9	8354.59	13.8804
O43852	Calumenin	28449.8	23106.2	31072.7	27542.9	3314.93	12.0355	27510.5	13420.9	24573.1	21834.8	6069.18	27.7959	19123.2	15892.8	20489.2	18501.7	1927.27	10.4167	34471.2	33534.9	30887.3	32964.5	1517.68	4.604	41358.4	28526.6	39705.8	36530.3	5699.51	15.6021	27046.6	45692.7	15965.6	29568.3	12266.3	41.4848	63713	41738.9	51305.9	52252.6	8995.82	17.216	96603.6	60112.1	44279.5	66998.4	21909.2	32.701
P07355	Annexin A2	61416.5	44111.6	81547	62358.4	15297.4	24.5315	50098.2	76247.1	47841.7	58062.4	12891.5	22.2029	32668.9	79321.4	84022.5	65337.6	23179.8	35.477	141745	154398	97695.4	131280	24303.1	18.5124	102027	113892	142988	119636	17208.5	14.3841	64661.8	101167	145058	103629	32867.7	31.7167	50570	52354.4	30723.4	44549.3	9803.49	22.0059	76843.4	176008	53101.3	101984	53232.7	52.197
Q05707	Collagen alpha-1(XIV) chain	67409.4	53187.1	29046	49880.8	15835.3	31.7463	56445.4	26377.6	29149.6	37324.2	13568	36.3518	82801.8	31268.8	58652.5	57574.4	21052	36.5649	32567.4	59675.2	41040.4	44427.7	11322.9	25.4862	37370.7	36209.3	34831.4	36137.1	1037.9	2.87211	24767.7	63417.3	16187.4	34790.8	20542.9	59.0469	55967.5	33750.8	35757.2	41825.1	10033.6	23.9895	60044.5	138568	70173.9	89595.4	34874.8	38.9247
P08758	Annexin A5	78599.9	73172.1	58292.1	70021.4	8584.76	12.2602	55672.7	46005.4	52837.3	51505.1	4057.5	7.87785	87416.6	97969.3	71251.3	85545.7	10987.5	12.844	45483.5	58954.6	41016	48484.7	7624.71	15.726	36688.6	56457.7	66241.3	53129.2	12292.3	23.1366	41516.9	55037.5	67008.9	54521.1	10413.5	19.0999	44301.1	67279.1	62718.4	58099.5	9933.01	17.0965	55830.7	58483.2	98245.8	70853.2	19399.7	27.3802
P0DOX5	Immunoglobulin gamma-1 heavy chain	67583.4	63772.7	77792.5	69716.2	5918.92	8.49002	25772.9	65036.6	30734.3	40514.6	17457.6	43.0896	108458	113738	120791	114329	5052.01	4.41884	23500.9	33396	54350	37082.3	12861	34.6824	35393.8	15139.8	51815.2	34116.3	14999.9	43.9669	47559.5	58053	34903.5	46838.7	9464.5	20.2066	40446	39460.5	26828.6	35578.4	6200.1	17.4266	51335.5	79608.8	62130.8	64358.4	11649.5	18.1009
P20774	Mimecan	28531.7	40176.3	84509.6	51072.5	24116.8	47.2206	75433.8	46776	27541	49917	19677.9	39.4213	46627	46116.6	16795.6	36513.1	13943.9	38.1888	48514.1	244515	199798	164276	83866.9	51.0525	279569	71325.7	517955	289617	182474	63.0054	212470	182551	226513	207178	18333	8.84892	55647.1	66214.7	47756	56539.2	7562.09	13.3749	80442.5	51912.1	71754.1	68036.2	11940.5	17.5502
P21810	Biglycan	207960	116343	39022.6	121109	69050.7	57.0155	193115	187265	101906	160762	41686	25.9302	195205	211934	57090.4	154743	69387.8	44.8407	188693	114195	47750.3	116879	57570.9	49.2566	164950	109865	214974	163263	42927.1	26.2932	90653.4	163766	146466	133628	31197.8	23.3467	74721.2	64977.7	65432.7	68377.2	4489.73	6.56612	87110.7	66220.4	72681.6	75337.5	8732.75	11.5915
P61978	Heterogeneous nuclear ribonucleoprotein K	59223.6	31257.3	55242.3	48574.4	12352.4	25.43	57928.2	53528.6	57812.4	56423	2047.25	3.6284	38458.4	44343.9	35580.6	39461	3647.15	9.24243	22495.2	10312.4	15177.9	15995.2	5007.09	31.3037	28914.4	29956.8	13779.7	24217	7392.53	30.5262	21457.4	20387.5	10071.5	17305.5	5133.8	29.6658	71621	81427.8	150775	101275	35230.3	34.7869	47171.1	90520.2	124980	87557.3	31834.5	36.3585
P25311	Zinc-alpha-2-glycoprotein	33802.6	36405.5	39159.2	36455.7	2187.11	5.99937	35513.1	62131.5	43918	47187.5	11110.1	23.5446	19047.2	18561.1	40579.4	26062.6	10266.9	39.3931	20685.8	45050.3	27967.6	31234.6	10211.5	32.6929	64012	53647.7	41431.5	53030.4	9228.77	17.4028	60135.8	46264.2	51050	52483.3	5753.01	10.9616	70470.5	51322.1	70572.2	64121.6	9050.72	14.1149	80323.9	68001.4	62563.6	70296.3	7430.01	10.5696
P01876	Immunoglobulin heavy constant alpha 1	66855.3	57638	61258.3	61917.2	3791.68	6.12379	59901.8	37379.7	48287.3	48522.9	9196.14	18.9522	65019.4	59115.9	58046.4	60727.2	3066.26	5.04924	47685.5	38787	16313.9	34262.1	13201	38.5295	95462.8	69136	19849.4	61482.8	31339.8	50.9734	24679.2	36962.2	25194	28945.1	5672.8	19.5985	72037.9	44554.4	32485.4	49692.5	16550.9	33.3067	76836.5	148873	59940.7	95216.6	38562.5	40.4997
P09493	Tropomyosin alpha-1 chain	102338	105743	125498	111193	10210.4	9.18256	88373.2	58992.6	149717	99027.4	37796.3	38.1675	44426	65497.1	48931.2	52951.4	9059.78	17.1096	21562.1	37854.3	41671.5	33695.9	8720.3	25.8794	22018.1	13530.1	36126.7	23891.6	9319.68	39.0081	21297.6	40401.6	54030.6	38576.6	13425.4	34.8018	78236.2	151497	188105	139279	45678.1	32.7961	20951.4	21513	24798.5	22421	1696.74	7.56766
P22626	Heterogeneous nuclear ribonucleoproteins A2/B1	76638.4	65456.8	65987	69360.7	5150.63	7.42585	35214.9	65364.4	55985.8	52188.4	12597.9	24.1394	50436.3	48504.2	59958.9	52966.5	5006.93	9.45302	49462.1	18710.4	33183.1	33785.2	12561.5	37.1806	24566.2	18565.4	35704.4	26278.7	7100.96	27.0218	38236.1	13550.2	49268.3	33684.9	14932.8	44.3308	90182.8	75620.2	104060	89954.4	11611.7	12.9084	67151.7	47237.7	47914.7	54101.4	9232.11	17.0645
Q05682	Caldesmon	30483.4	28415.9	24326.9	27742.1	2558.14	9.22114	28569	35845.4	26225.5	30213.3	4095.81	13.5563	19575.3	25167.9	27137.2	23960.1	3203.1	13.3685	39562.9	34877.2	24405.8	32948.6	6336.35	19.231	38544.6	26989.2	22414.8	29316.2	6787.43	23.1525	41179.6	46383.5	47450.7	45004.6	2739.54	6.08725	86835.4	40398.5	98650.2	75294.7	25142.3	33.3919	62878.7	43733.3	103777	70129.5	25043.1	35.7097
P06576	ATP synthase subunit beta, mitochondrial	21139.8	49933.8	35301.5	35458.4	11755.6	33.1534	55533.6	29863.8	48251.7	44549.7	10801.6	24.2462	82980.7	56792.9	39731	59834.9	17787.1	29.727	23744.4	25702.2	41040.3	30162.3	7733.32	25.639	48519.1	31682.7	27314.3	35838.7	9142.04	25.5088	37891.7	24625.5	29867.4	30794.8	5455.46	17.7155	49917.2	46787.5	34566.4	43757	6623.2	15.1363	73570.1	76949.4	84445.7	78321.7	4544.72	5.80264
P12109	Collagen alpha-1(VI) chain	121316	108066	131888	120423	9745.73	8.09291	43107.6	69821.1	97131.4	70020	22055.6	31.499	154664	151621	138026	148104	7233.7	4.88421	89212.2	104972	89218.4	94467.6	7427.84	7.86285	70075.5	60333.5	48807.1	59738.7	8692.98	14.5517	74977.5	119912	86402.7	93764.2	19068.8	20.3369	33358.5	67380.1	33393.1	44710.6	16029.8	35.8523	94372.2	49948.3	50333	64884.5	20851.6	32.1364
P14625	Endoplasmin	33389.9	33016	21851.1	29419	5353.49	18.1974	23060.9	29660.4	37647.6	30122.9	5963.99	19.7988	23467.2	13201.4	29052.2	21906.9	6564.45	29.9652	52917	15387.9	28153.4	32152.7	15580	48.4562	36708.5	40823.9	27606.9	35046.4	5522.34	15.7572	25298.7	15433.1	24938.2	21890	4568.1	20.8684	47710.8	93631.5	75350.1	72230.8	18876.4	26.1334	85546	81652.6	78172.6	81790.4	3011.74	3.68227
P16104	Histone H2AX	602477	663798	658481	641585	27739	4.32351	491490	570260	628950	563567	56316.7	9.99291	442426	627901	755872	608733	128680	21.139	172427	202715	247737	207626	30940.8	14.9022	123876	124446	201292	149871	36360.8	24.2613	179816	173837	278661	210771	48067.3	22.8054	246457	217387	225797	229880	12213.8	5.31313	102916	142734	199902	148517	39804.8	26.8014
P08729	Keratin, type II cytoskeletal 7	99858	87641.6	142507	110002	23519.4	21.3808	103088	92521.9	89804.9	95138.2	5729.64	6.02244	74463.4	59784.8	108995	81081	20627.6	25.4408	35922	28678.8	18879.2	27826.7	6983.75	25.0973	60170.5	28238	37621.3	42009.9	13400.6	31.8987	36535.4	29323.9	31332.1	32397.1	3038.86	9.38004	89950.9	99707.4	73868.4	87842.3	10653.6	12.1281	60414.9	96375.6	47354.2	68048.3	20728	30.4607
P07437	Tubulin beta chain	135270	84562.5	130375	116736	22837.6	19.5635	134302	116235	119471	123336	7866.14	6.37781	127101	105585	79246.5	103977	19569.4	18.8209	58332.2	50690.4	65221.6	58081.4	5934.97	10.2184	65587.1	76040.6	57781.1	66469.6	7480.47	11.254	26597.5	62197.5	61801.6	50198.9	16689.5	33.2467	60947.6	69093.2	66963.6	65668.1	3449.28	5.25259	355799	341696	409355	368950	29144.8	7.8994
P19105	Myosin regulatory light chain 12A	33294.7	27212.3	28788.7	29765.2	2577.37	8.65899	23870.2	29449.5	43066.3	32128.7	8062.5	25.0944	23296.4	12522.5	37094.2	24304.4	10056.6	41.3779	54643	35262.9	18422.4	36109.4	14799.1	40.984	28872.4	40632.9	32597.5	34034.3	4907.54	14.4194	35607.3	57930.6	14369.1	35969	17785.7	49.4474	86091.3	90977.1	93368.1	90145.5	3028.39	3.35945	39630	47898.1	43201.8	43576.6	3385.83	7.76982
Q15149	Plectin	22522.7	26142.1	9143.3	19269.4	7311.08	37.9415	34642.3	24987	19033.1	26220.8	6431.88	24.5297	31218.3	31175.3	22979.8	28457.8	3873.56	13.6116	26629.8	13840.1	28784.1	23084.7	6595.78	28.5721	38000.4	41769.6	26848.4	35539.5	6335.23	17.8259	29607.6	15125.6	17513.5	20748.9	6339.45	30.5532	53203.7	94735.2	52444.4	66794.4	19759.5	29.5826	46176.3	40751	47353.6	44760.3	2875.47	6.42416
P02679	Fibrinogen gamma chain	53282.2	33794.7	53184.9	46753.9	9163.64	19.5997	69728.3	66923.1	24239.6	53630.4	20813.9	38.81	51386.3	120477	76506.7	82790.2	28554.1	34.4898	24298.1	42720.9	41403.6	36140.8	8391.35	23.2185	60882.8	56560.4	59826.4	59089.9	1839.87	3.11368	27935.5	36482.5	34958.2	33125.4	3722.19	11.2367	36010.7	29999.6	39422	35144.1	3895.17	11.0834	59715.3	66500.5	57508.5	61241.4	3826.3	6.2479
P02763	Alpha-1-acid glycoprotein 1	33455.1	46256.5	33440.9	37717.5	6037.98	16.0084	43238	28566.7	40049.6	37284.8	6300.54	16.8984	27496.1	42821	11447.8	27254.9	12809.2	46.9977	75675.5	51809.1	77061.6	68182.1	11591.3	17.0004	65357.3	54729.3	91163.4	70416.7	15298.3	21.7255	64050.7	55425.1	81773.9	67083.3	10968.5	16.3506	52086	44780.3	52480.8	49782.4	3540.69	7.11234	46843.5	82468.1	56069.6	61793.7	15096.4	24.4303
P04406	Glyceraldehyde-3-phosphate dehydrogenase	43962.8	61930.2	69517.5	58470.2	10715.7	18.3268	32854.7	57593.5	75049	55165.7	17311.1	31.3802	88296	83076	125789	99053.7	19024.5	19.2063	75250	49446.6	16101.1	46932.6	24212.8	51.5905	56638.3	129033	50498.9	78723.6	35662.7	45.3011	38831.6	77408.8	51776.7	56005.7	16030.5	28.6229	83657.4	98408	85686.6	89250.7	6528	7.31423	149186	213276	128659	163707	36038.6	22.0141
P62805	Histone H4	807142	830437	940466	859348	58141.8	6.7658	826150	858476	987043	890557	69491	7.8031	804766	795539	855247	818517	26243.4	3.20622	119909	110360	128754	119674	7511.02	6.27623	139662	118303	147942	135302	12487	9.22893	98142.9	121594	140677	120138	17395	14.4792	105734	87709.5	135256	109566	19599.1	17.8879	34968.3	72031.1	34211.7	47070.4	17652.6	37.5026
P51858	Hepatoma-derived growth factor	23787.4	18474.9	23067.3	21776.5	2353.06	10.8055	27445.5	12889.8	13954.8	18096.7	6624.87	36.6082	21551.3	9340.5	16663.9	15851.9	5017.98	31.6554	29414.7	36306.3	23174.4	29631.8	5363.27	18.0997	21404.4	23923.7	35405.4	26911.2	6093.74	22.6439	33250.4	34122.2	23910.2	30427.6	4622.18	15.1908	60941	87828.9	49589.8	66119.9	16034.8	24.2511	79203.6	66072.4	56924.1	67400	9143.86	13.5666
P60660	Myosin light polypeptide 6	81770.3	61399.6	64323.3	69164.4	8993.26	13.0027	58201.8	73836.4	58637.4	63558.6	7269.73	11.4378	57196.3	21066.1	58985.8	45749.4	17469	38.1842	67215.2	54549.4	65631.3	62465.3	5634.62	9.02039	56560.2	28921.9	76514.2	53998.8	19513.7	36.1373	83574.9	84500.3	81575.2	83216.8	1220.71	1.4669	130881	139238	125159	131759	5781.31	4.38778	57269.1	59871.5	88991.9	68710.8	14380.2	20.9285
P06748	Nucleophosmin	31802.2	29041.8	31591.3	30811.8	1254.55	4.07165	37956.1	37392.4	14900.4	30083	10738.2	35.6952	11134.3	31390.6	22213	21579.3	8281.71	38.378	14987.6	10063.5	16231.7	13760.9	2663.38	19.3546	42642.7	15152.9	29052.8	28949.5	11222.9	38.7672	29948.5	18602.4	24469.7	24340.2	4632.91	19.034	22070.7	30731.3	39352.5	30718.1	7055.27	22.9677	62990.3	42003.3	84702.2	63231.9	17432.6	27.5693
Q00839	Heterogeneous nuclear ribonucleoprotein U	21174.2	22280.7	24715	22723.3	1479	6.50874	15833.7	22267.5	23011.2	20370.8	3222.54	15.8194	27565.4	36707.9	25078.5	29783.9	5000.13	16.788	19645.9	38761.3	42214.3	33540.5	9925.58	29.5928	28857.1	36564.4	40477.6	35299.7	4827.57	13.676	9540.86	12113.9	14963.2	12206	2214.62	18.1437	30995.7	43434.9	43141.6	39190.7	5796.02	14.7893	80591.6	61228.9	58993.7	66938.1	9697.51	14.4873
P14618	Pyruvate kinase PKM	56580.3	35833.3	46452.2	46288.6	8470.74	18.2998	36635.9	39314.9	48262.8	41404.5	4971.33	12.0067	23697.3	46245.6	37847	35930	9304.56	25.8964	39748.3	20281.8	27764	29264.7	8017.72	27.3972	71708.8	29256.5	25284.6	42083.3	21011.1	49.9273	45208.8	32811.6	57033.8	45018.1	9889.59	21.968	54353.6	69080.4	55584.5	59672.8	6671.08	11.1794	55868.2	92455	66010.4	71444.5	15422.9	21.5872
P26038	Moesin	26719.2	33610.9	15581.6	25303.9	7428.16	29.3558	54491.4	31537.5	21114.7	35714.5	13942.4	39.0386	49142.7	42040.8	21507.2	37563.6	11717.9	31.1949	28020.3	27500	37100.9	30873.7	4408.38	14.2788	39286.8	38217.5	29232.7	35579	4508.69	12.6723	45861.5	39105.8	34063	39676.7	4833.6	12.1825	67839.3	90688.9	42836.2	67121.5	19542.4	29.115	56289	69801.1	88271.7	71453.9	13109.1	18.3462
Q15063	Periostin	352969	345473	345606	348016	3502.78	1.0065	306024	302431	192820	267092	52538.4	19.6705	323561	343049	313892	326834	12126.5	3.7103	20689.7	30879.3	26700.4	26089.8	4182.23	16.0301	22816.8	28541	27894.3	26417.4	2559.66	9.68931	31201.2	31185.4	29520	30635.6	788.816	2.57484	287778	264393	295484	282552	13219.8	4.67871	160183	436108	207644	267978	120454	44.9492
P61604	10 kDa heat shock protein, mitochondrial	42347.2	37229.7	43905.5	41160.8	2851.58	6.92792	47151.5	27826.3	40065.6	38347.8	7982.42	20.8159	15878.4	28186.9	34077.9	26047.7	7582.33	29.1094	29804.3	42452.2	25578.8	32611.8	7168.9	21.9826	62507.3	38027.1	55025.4	51853.3	10242.6	19.7531	51855.6	67580.1	57035.9	58823.9	6542.82	11.1227	128290	125724	219151	157722	43449.8	27.5484	43563.8	100853	62804	69073.6	23804.6	34.4627
P04264	Keratin, type II cytoskeletal 1	22251.1	29754.5	39385.9	30463.8	7013.23	23.0215	58823.9	132427	130064	107105	34153.6	31.8879	44090.4	30038.8	32883.6	35670.9	6065.67	17.0045	369472	279850	196226	281849	70741.7	25.0991	165380	559207	83141.6	269243	207766	77.1668	246206	292753	138222	225727	64727.4	28.6751	39293	70011.9	78665.9	62656.9	16894.4	26.9633	93245.3	54514.8	76017.3	74592.5	15843.7	21.2404
P04217	Alpha-1B-glycoprotein	43885.4	14318.9	55674.7	37959.7	17395.6	45.8266	34323	33941.2	54119.6	40794.6	9423.47	23.0998	42735.1	17128.2	29521.7	29795	10455.8	35.0923	30126.8	23971.6	27204.1	27100.8	2513.9	9.27609	31041.3	45044.9	79932.3	52006.2	20557.7	39.5293	32868.4	26655.9	16804	25442.8	6614.12	25.9961	52406.2	33477.6	42397.9	42760.5	7731.82	18.0817	78230.9	48748.8	61048.3	62676	12090.9	19.2912
P09429	High mobility group protein B1	17847.3	23668.9	15564.6	19027	3412.11	17.933	15732.3	20269.8	15858	17286.7	2110.01	12.206	19940.2	12491.5	11527.1	14652.9	3759.34	25.6559	11893.7	8582.65	16698	12391.5	3331.74	26.8873	28780.8	21679.3	18475.8	22978.6	4306.16	18.7398	16239.5	18320.6	20741.2	18433.8	1839.53	9.97916	47392.9	23163	43849.3	38135	10685.2	28.0195	65832.2	83942.2	69297.1	73023.8	7848.94	10.7485
O60240	Perilipin-1	18580.4	23659.5	20830.6	21023.5	2078.02	9.88426	27414.8	41901.4	35351.5	34889.2	5923.18	16.9771	28207.3	7960.22	18708.6	18292.1	8271.09	45.2169	73765.1	67406.5	58187.5	66453	6395.16	9.62358	57610.3	41179.7	76211.6	58333.9	14310.9	24.5327	58354.1	75213.5	54560.2	62709.2	8976.46	14.3144	58328.2	38842.6	35722.5	44297.8	10002.5	22.58	68260.7	60387	64835.9	64494.5	3223.45	4.99803
P54727	UV excision repair protein RAD23 homolog B	25401.4	49181.2	15247.5	29943.4	14220.8	47.4922	32699.9	22916.2	59185.6	38267.2	15321.3	40.0377	15427.8	14622.3	39968.9	23339.7	11763.3	50.4003	23524.4	21490.2	14490.2	19834.9	3869.46	19.5083	28587.2	31255.5	21259	27033.9	4226.26	15.6332	21616.3	16420.3	25582.8	21206.5	3751.82	17.6918	35293.4	56786.5	55864.8	49314.9	9921.83	20.1193	53049	34041.5	33390.8	40160.4	9117.44	22.7026
P23528	Cofilin-1	42585.6	70552.8	88931.7	67356.7	19055.2	28.29	128237	97900.9	97498.3	107879	14396.4	13.345	59927.2	58759.7	56710	58465.6	1329.76	2.27443	31740	25455.8	31244.6	29480.1	2852.82	9.67711	50374.1	57621.1	52679.6	53558.3	3023.09	5.64449	32519.9	42177.7	65902.3	46866.6	14025.8	29.9271	155693	163028	121711	146811	17999.1	12.2601	128867	91868.6	211537	144091	50026.2	34.7185
Q02818	Nucleobindin-1	38026.3	40009.5	25743.1	34593	6309.97	18.2406	33180	39863.6	9454.36	27499.3	13048.2	47.4492	28765	24964.1	18718.1	24149.1	4141.91	17.1514	16220.6	18445.1	36720.1	23795.3	9184.25	38.597	47780.1	39954.8	24690.5	37475.1	9588	25.585	30897.9	37091.9	31335.3	33108.4	2822.47	8.52495	54049.3	42652.9	60322.1	52341.4	7313.83	13.9733	70522.7	54964.3	68474.1	64653.7	6902.3	10.6758
P09651	Heterogeneous nuclear ribonucleoprotein A1	28459.7	34961	30665.4	31362	2699.46	8.6074	20070.4	35007.4	22163.3	25747	6603.58	25.6479	25612.3	24015.6	20159.2	23262.4	2289.04	9.84009	39722.8	23167	31317.7	31402.5	6759.12	21.5241	21620.8	30890.1	29576	27362.3	4095.12	14.9663	41035.1	29162.8	30472.2	33556.7	5314.99	15.8388	39943.4	53972.3	82113.2	58676.3	17534.1	29.8828	55895.4	38262.6	80598.3	58252.1	17363.6	29.8077
P62937	Peptidyl-prolyl cis-trans isomerase A	81654.3	82096.2	99008.1	87586.2	8078.52	9.22351	86215.1	84784.4	35415.7	68805.1	23617	34.3246	90419.8	84690.5	79222.8	84777.7	4571.6	5.39246	44512.1	59399.6	65808.1	56573.3	8920.79	15.7686	58632.4	41583	67852.3	56022.5	10882	19.4243	64513.8	60758.9	45883	57051.9	8045.01	14.1012	62106.4	50685.5	60053.6	57615.2	4971.15	8.62819	43766	82570.4	98205.2	74847.2	22885.9	30.5768
P06703	Protein S100-A6	180759	173899	122334	158998	26075.8	16.4001	211469	192559	145724	183250	27635.4	15.0806	104680	107387	76692.8	96253.2	13875.4	14.4155	59305.3	49180.7	32573.2	47019.7	11019.8	23.4365	86088.5	84011.8	98038.5	89379.6	6181.17	6.91564	55478.9	89944	53005.3	66142.8	16860.3	25.4908	131350	126533	122417	126766	3650.54	2.87974	484929	43830.8	226320	251693	180969	71.9006
P07108	Acyl-CoA-binding protein	23500.3	17718.1	26258.9	22492.4	3558.88	15.8225	34990.1	42692.2	22296.7	33326.3	8409.12	25.2326	43798.5	30937.8	25866.8	33534.4	7547.32	22.5062	14813.5	22748.8	19228.8	18930.4	3246.44	17.1494	27365.8	28210.6	43285	32953.8	7313.4	22.1929	18024.1	29682.9	23384.5	23697.2	4764.82	20.1071	125143	146920	100713	124259	18874.2	15.1895	105659	96286.2	44109.6	82018.2	27077.1	33.0136
P80303	Nucleobindin-2	24794.4	18834.4	18520.7	20716.5	2886.34	13.9326	14284.2	63715.6	21829.1	33276.3	21743.1	65.3411	24970.4	9548.19	18822.9	17780.5	6339.11	35.652	18849	31167.7	10666.8	20227.9	8426.05	41.6556	17496.4	26963.6	21503.4	21987.8	3880.11	17.6467	24354.4	25639.6	24675.4	24889.8	546.159	2.19431	30447.3	40262.1	35354.3	35354.5	4006.88	11.3334	59466.5	42721.6	41746.1	47978.1	8133.3	16.9521
Q9NZT1	Calmodulin-like protein 5	27807.1	32768.2	27117	29230.8	2517.14	8.61127	23404.3	24294.6	33388.5	27029.1	4511.43	16.691	24495.3	23124.1	18081.1	21900.2	2757.88	12.593	32092.9	22795.5	13131.6	22673.4	7741.4	34.1432	24892.9	27009.7	20580.8	24161.1	2675.09	11.0719	30016.5	23901.2	31964.4	28627.3	3435.22	11.9998	424349	381435	143294	316360	123623	39.0768	67058.8	79762.6	43671.4	63497.6	14947.8	23.5408
Q01105	Protein SET	10148	12830.2	25589.9	16189.4	6736.76	41.6122	32668.6	20792.9	11845.6	21769.1	8528.93	39.1791	18165.9	11524.9	13273.6	14321.4	2810.59	19.6251	14110.9	26370.7	28002.2	22827.9	6199.77	27.1587	36995.1	31646.7	16319.7	28320.5	8762.27	30.9397	17284.2	22609.4	22524.9	20806.1	2490.64	11.9707	37353.3	37457.8	46847.5	40552.9	4451.19	10.9763	64918.5	50205.4	55316.3	56813.4	6099.16	10.7354
Q06830	Peroxiredoxin-1	41223.3	47415.6	33369	40669.3	5747.85	14.1332	26178.5	52399	33314	37297.2	11068.8	29.6773	57143.2	54986.7	26497.5	46209.2	13966	30.2234	37475.3	34711.5	26316.1	32834.3	4745.16	14.4518	24151.7	28294.7	46527.5	32991.3	9719.86	29.4619	39153.4	43727.2	25926	36268.9	7548.14	20.8116	61599.7	56664.4	80736.4	66333.5	10381.8	15.6509	78748.9	69770.7	66241.9	71587.2	5265.02	7.3547
Q6NZI2	Caveolae-associated protein 1	44288.1	44309.3	22159.4	36918.9	10436.6	28.2689	61003.7	23693.1	21410	35368.9	18150.5	51.3175	32606	37702.6	20548.8	30285.8	7192.64	23.7492	227325	220923	234185	227478	5415.57	2.3807	179251	68797.7	76856.8	108302	50276.6	46.4226	219901	208019	63569	163830	71060.7	43.3748	43793.2	40005.4	50434.9	44744.5	4310.61	9.63383	76990.5	91894.3	96364.6	88416.4	8282.91	9.36806
P12110	Collagen alpha-2(VI) chain	90728.3	124565	111436	108910	13928.6	12.7892	59419.4	43224.3	97132.8	66592.2	22584.9	33.9153	154700	152843	153638	153727	760.762	0.494878	57912.2	113638	98251.6	89934.1	23498.1	26.1281	55094.8	70102.8	98915.7	74704.4	18183.3	24.3403	73304.9	62347.7	101011	78887.8	16270.4	20.6247	46125	35066	41171.6	40787.5	4522.97	11.0891	45182	55529.6	69971.3	56894.3	10166.1	17.8684
P04083	Annexin A1	25445	25005.8	27229.9	25893.6	961.775	3.71434	34771.1	22807.1	24404.7	27327.7	5303.56	19.4073	24206.8	37169.6	16819.4	26065.3	8411.19	32.2697	45920.6	25467.3	39767.7	37051.9	8567.99	23.1243	51061.7	52673.5	50867.5	51534.2	809.462	1.57073	54414.3	47432.5	29343.9	43730.2	10564.5	24.1582	32853.9	42181.6	33645	36226.8	4223.03	11.6572	53235.2	57586.1	55009.1	55276.8	1786.32	3.23159
P05997	Collagen alpha-2(V) chain	14801.7	17518.3	19858.2	17392.7	2066.19	11.8796	31778.3	15588.6	13549.8	20305.6	8155.06	40.1617	15800.7	24652.5	11930.1	17461.1	5324.95	30.4961	18189.7	30487.7	15572.1	21416.5	6502.73	30.3632	18233.6	64187.3	39023.5	40481.5	18788.8	46.4134	31004.2	32368.5	24748.5	29373.7	3317.6	11.2945	35460.5	36012.2	59706.8	43726.5	11302	25.8471	130997	82432.4	72887.3	95438.8	25443.3	26.6593
Q03252	Lamin-B2	24243.6	24082.1	12604.2	20310	5449.21	26.8303	24732.9	27976.9	22240.8	24983.5	2348.43	9.39994	30992.7	19671.5	42911.3	31191.8	9488.63	30.4202	23268.7	17355.4	33812	24812	6806.42	27.432	35604.9	21901.3	66285.8	41264	18556.5	44.9702	33575.6	20691	53996.3	36087.6	13712.4	37.9974	70543.1	69846.4	84202.1	74863.8	6609.26	8.82837	76728.7	110646	71024.2	86132.9	17488.9	20.3046
P20810	Calpastatin	20272.7	25885.5	17575.7	21244.6	3461.36	16.2929	24110.2	30201.5	18350.8	24220.9	4838.66	19.9772	35072.7	21371	16373.5	24272.4	7904.77	32.5669	36558.8	16677.7	22631.9	25289.5	8331.14	32.9431	29901.1	26272.7	34667.7	30280.5	3437.72	11.3529	20000	26857.2	20000.8	22286	3232.33	14.5039	49117.6	50154.5	56281	51851.1	3160.92	6.09616	78287.2	47789.6	53040.3	59705.7	13312.8	22.2974
Q01995	Transgelin	123866	158338	151761	144655	14943.3	10.3303	149976	153115	164561	155884	6267.81	4.02082	186860	182012	85247.7	151373	46799.7	30.9167	50844.7	27402.3	25418.3	34555.1	11546.9	33.416	32176.4	31373.2	57853.4	40467.7	12297.9	30.3894	25679.5	26878.7	19075.1	23877.8	3431.1	14.3694	104955	56119	48709.3	69927.7	24952	35.6826	37072.3	50882.7	48348	45434.3	6002.73	13.2119
P07910	Heterogeneous nuclear ribonucleoproteins C1/C2	37789.1	58915.6	61093.7	52599.5	10510.2	19.9816	109096	38413.2	89408.9	78972.7	29784.8	37.7153	70199.1	21196.2	33055.9	41483.7	20874.1	50.3188	45857.1	45917.3	61704.2	51159.5	7456.23	14.5745	26689.5	24805.2	26841.7	26112.1	926.223	3.5471	45483	31870.8	63346.3	46900	12888.8	27.4815	63812.2	40255.4	44801.1	49622.9	10203.5	20.5621	49683.2	46956.3	62281.2	52973.6	6674.96	12.6006
P02749	Beta-2-glycoprotein 1	41548.2	43149	27307.3	37334.8	7120.62	19.0723	38829.3	35106.1	27569.6	33835	4683.82	13.8431	25820.3	21343.6	9792.98	18985.6	6752.2	35.5649	51745.8	57921.7	47355.3	52340.9	4334.18	8.28068	14284.6	48209.6	72588.7	45027.6	23908.7	53.0978	62020.6	64057	46910.6	57662.7	7648.23	13.2637	34775.4	13556.2	31932.1	26754.6	9404.57	35.1513	40635.2	74908.4	109803	75115.4	28237.8	37.5926
P15090	Fatty acid-binding protein, adipocyte	19617.8	17167.7	18480.3	18421.9	1001.11	5.43435	25579.1	22224.2	14415.4	20739.6	4676.91	22.5507	11061.8	9030.06	14479.5	11523.8	2248.59	19.5125	24954	57252.4	28570.2	36925.5	14448.9	39.1298	69937.7	45894.6	32936	49589.4	15330.2	30.9142	61154.4	59141.7	35448	51914.7	11672.7	22.4843	33622.5	36646.9	33909.2	34726.2	1363.15	3.92541	35098.2	46806.5	45276.4	42393.7	5196.39	12.2575
P05783	Keratin, type I cytoskeletal 18	40309.1	28505.3	30353.6	33056	5183.91	15.6822	41988.9	43341	23605.8	36311.9	9001.51	24.7894	36434.1	42176.8	32574.9	37061.9	3945.01	10.6444	24424.7	14897.4	30559.9	23294	6443.97	27.6637	34154.2	24660.4	27940.2	28918.3	3937.06	13.6144	27989.1	28742.3	32801.9	29844.4	2113.7	7.08238	103037	34565.3	40571.7	59391.3	30959.4	52.1278	98307.3	71646.6	126696	98883.2	22477.4	22.7313
P01834	Immunoglobulin kappa constant	150010	164660	119035	144568	19019.6	13.1561	122927	133604	105955	120828	11384.7	9.42218	187875	198634	180636	189048	7394.28	3.91132	78921.5	101911	86504.5	89112.4	9564.93	10.7336	82650.1	127213	65802.1	91888.5	25908.1	28.1952	101173	114566	74913.6	96884.1	16469.6	16.9993	82623.2	94723	88260.2	88535.5	4943.57	5.58371	150572	116085	122474	129710	14980.3	11.5491
Q9BQE3	Tubulin alpha-1C chain	31447.5	51939.2	34311.1	39232.6	9060.68	23.0948	54821.1	58687.1	30550	48019.4	12453.1	25.9335	53569.4	43161.8	55186	50639.1	5328.25	10.522	61421.7	62360.7	65701.7	63161.4	1836.75	2.90803	25853.5	57432.2	53978.4	45754.7	14142.7	30.9099	49206.1	48278.6	29616.4	42367	9024.02	21.2996	49664.4	82020.9	64147.7	65277.7	13233.6	20.2728	54704.7	52043.9	50675.5	52474.7	1672.91	3.18802
Q86V81	THO complex subunit 4	23129	10499.2	15307.6	16311.9	5204.79	31.9079	21996.9	13674.4	14144.5	16605.3	3817.3	22.9885	40023.5	20810.3	10603.2	23812.3	12196.9	51.221	11248.2	13744.9	12236.8	12410	1026.57	8.27212	18290.9	26017.4	18942.1	21083.5	3498.93	16.5956	15786.8	8681.31	8436	10968	3408.83	31.0797	32856.2	12885.9	28036.8	24593	8508.74	34.5982	41952.7	28823	50540.5	40438.7	8930.51	22.084
P31949	Protein S100-A11	28283.6	64797.5	20183.9	37755	19405.7	51.3991	75201.5	34616.4	18478.5	42765.5	23863.3	55.8003	24703.7	55151.2	26056.5	35303.8	14045.1	39.7836	38591.4	23775.6	29799.7	30722.2	6083.57	19.8018	27077.6	39560.5	19851.6	28829.9	8141	28.238	29816.7	33282.4	25968.2	29689.1	2987.37	10.0622	142087	82316.3	122479	115628	24877.7	21.5154	217416	42925.8	255497	171946	92546.4	53.8228
P57053	Histone H2B type F-S	498790	516123	23172.7	346029	228403	66.007	478441	479488	493625	483851	6924.33	1.43109	888332	793505	913773	865203	51751.2	5.98139	234436	228503	255862	239600	11751.2	4.90448	214547	207601	293392	238514	38908.3	16.3128	234697	258451	290887	261345	23030.6	8.81232	507039	532506	547474	529006	16692	3.15536	85333.9	56533.2	53798	65221.7	14265.2	21.8719
P62328	Thymosin beta-4	29126.7	12787.5	18508.9	20141	6769.57	33.6108	30287.4	11237.5	20161.7	20562.2	7782.23	37.8472	16011	18228.6	16786.3	17008.6	918.889	5.40249	36257.5	13921.5	16517.4	22232.1	9973.89	44.8625	20193.9	20703.4	24179.7	21692.3	1771.05	8.16442	11804	14871.3	6209.65	10961.7	3585.92	32.7133	39562.6	21241.4	20737.7	27180.6	8757.86	32.221	114370	149577	43950.9	102633	43913.3	42.7868
Q06323	Proteasome activator complex subunit 1	23167.6	14188	23556.9	20304.2	4327.68	21.3142	38577.1	33738.9	31160.7	34492.2	3074.25	8.91289	25374.9	16451.3	26365.6	22730.6	4458.49	19.6145	13094.4	15737.7	19941.8	16258	2819.53	17.3424	36402.2	18400.8	23440.9	26081.3	7582.51	29.0725	33546	51422.8	51925.9	45631.6	8548.26	18.7332	64134	45400.2	40163.9	49899.4	10289.9	20.6213	35634.8	99467.9	46395.7	60499.5	27902.8	46.1208
P09382	Galectin-1	127949	118593	109173	118572	7665.4	6.46477	152614	132757	166440	150604	13824.4	9.17935	110208	92652.8	112829	105230	8957.58	8.51238	383093	323966	60062	255707	140432	54.9191	373353	325909	54858.5	251374	140301	55.8136	426882	399115	117108	314368	139944	44.516	37144.5	230224	240405	169258	93510.6	55.2475	44416.4	125884	57025	75775.1	35804.2	47.2506
Q99497	Protein DJ-1	21673.1	22987.1	24136.3	22932.1	1006.35	4.38838	22143.7	23353.6	20479.3	21992.2	1178.31	5.35785	30924	35027.2	21051.2	29000.8	5865.48	20.2252	16253.8	28189.8	74386.2	39609.9	25068.7	63.2888	77343.4	72962.2	44426	64910.5	14594.7	22.4844	38932.2	24092.1	32613.3	31879.2	6080.64	19.074	111202	80941.6	51344.7	81162.9	24437.3	30.1089	56665.3	87607.2	56702.2	66991.6	14577.4	21.7601
P04792	Heat shock protein beta-1	44615.4	34727.8	66689.3	48677.5	13360.7	27.4473	51111	39693	39673.2	43492.4	5387.16	12.3864	45998.4	85847.1	61540.7	64462.1	16398.8	25.4394	53646.8	52841	38620.1	48369.3	6901.55	14.2684	50864.6	55880.5	80276.3	62340.5	12846.8	20.6075	50776.3	23690.6	21932	32133	13202.4	41.0866	149853	157490	70168.2	125837	39487.2	31.3796	81221.8	74015.2	57951.2	71062.7	9726.9	13.6878
P06733	Alpha-enolase	64303.6	35101.6	30939.9	43448.4	14844.4	34.1657	64327.7	21397.1	86271.2	57332	26942.8	46.9943	92865.6	99235.9	106032	99377.8	5376.04	5.4097	54089.2	42043.7	32274	42802.3	8922.13	20.845	40286.7	55034.7	69462.4	54927.9	11911.2	21.6851	74689.8	59521.2	65174.3	66461.7	6259.11	9.41761	67841.1	52486.1	64886.3	61737.8	6652.22	10.7749	66027.1	66422.9	80416.2	70955.4	6691.74	9.43091
Q71DI3	Histone H3.2	32773.5	32521.9	45586.6	36960.6	6100.31	16.5049	35450.5	39698	36071.4	37073.3	1873.16	5.05259	47653.6	72206.5	34159.4	51339.9	15749.8	30.6776	44731.3	24149.4	51855.1	40245.3	11747.2	29.189	31865.2	26465.7	35605.9	31312.2	3751.91	11.9823	24871.9	25488.6	46582.4	32314.3	10092.2	31.2314	22441.9	27520	58523.9	36162	15947.6	44.1006	40205.7	30799.9	62045.3	44350.3	13088.2	29.511
P02766	Transthyretin	32903.2	35868.1	31765.8	33512.4	1729.26	5.16007	48198.9	47178.8	42974.1	46117.3	2261.22	4.90319	23264.1	19497.4	9749.38	17503.7	5694.65	32.5341	55141.2	28466.2	37880.7	40496	11046	27.2766	26784	26676.1	20710.3	24723.5	2838.07	11.4793	40550.6	23015.7	21839.8	28468.7	8556.69	30.0565	46449	34706.7	34584.4	38580	5564.42	14.4231	62432.4	52368.6	47208.8	54003.2	6321.58	11.7059
P00441	Superoxide dismutase [Cu-Zn]	42436.6	159532	39747.9	80572.3	55844	69.3092	78641.1	164005	30840.3	91162.2	55080.5	60.4203	225487	16238.8	30988	90904.5	95354.3	104.895	104482	38269	37702	60151.1	31347.8	52.1151	61777.5	54145.7	68947.3	61623.5	6043.69	9.80745	81164.9	46277.5	66614	64685.5	14307.9	22.1191	46478.2	59840.7	78521.6	61613.5	13141.6	21.3291	67269.2	61173.9	60624.3	63022.5	3011.27	4.77809
P23284	Peptidyl-prolyl cis-trans isomerase B	33324.4	33696.7	31787.6	32936.2	826.29	2.50876	31477.5	21341.1	18491.7	23770.1	5572.73	23.4442	46821.4	55120.3	42759.8	48233.8	5144.04	10.6648	35973.1	43302.8	44540.4	41272.1	3780.9	9.16091	38000.4	43276.6	20166.8	33814.6	9887.89	29.2415	46707.1	29854.6	24377.4	33646.4	9502.18	28.2413	61893	36700	39634.5	46075.8	11248.4	24.4128	42553.8	54464.7	60448.8	52489.1	7437.98	14.1705
P05090	Apolipoprotein D	16499.4	62219.7	29659	36126	19217.3	53.195	27498.9	13539.3	25335.3	22124.5	6134.58	27.7276	25636.5	61679.5	22366.6	36560.9	17811.6	48.7177	18876.3	60654.4	31849.6	37126.8	17459.3	47.0261	51320.8	17657.6	25968.3	31648.9	14317.9	45.2398	18655.8	23543	68745.8	36981.5	22549.1	60.974	49547.2	78688.5	44896.4	57710.7	14954.6	25.913	49060.2	54020.6	62171.1	55084	5405.09	9.81246
P60174	Triosephosphate isomerase	28413.4	37512.8	44031.9	36652.7	6405.15	17.4752	62237	34591.3	16154.9	37661.1	18937.7	50.2846	46792.6	20323.3	45905.8	37673.9	12274.1	32.5799	11256	31495.1	8988.11	17246.4	10117.8	58.6661	24449.1	29667.4	9878.59	21331.7	8374.07	39.2565	43891	37124.8	27395.2	36137	6770.49	18.7356	35715.3	35785	33196.2	34898.8	1204.29	3.45081	46749.5	48384.2	26754.8	40629.5	9833.57	24.203
P30040	Endoplasmic reticulum resident protein 29	22716.1	36060.2	18982	25919.4	7330.85	28.2832	22653.9	16384.1	30302.9	23113.6	5691.61	24.6245	26695.5	29902.7	15788.3	24128.9	6041.26	25.0375	30238.7	26951.5	22062.8	26417.7	3359.09	12.7153	31224.4	23374.1	19235.6	24611.3	4972	20.202	22069.4	15166.6	17889.8	18375.3	2838.87	15.4494	24269	63142	40270.1	42560.4	15952.2	37.4814	51987.3	51853.4	47971.8	50604.2	1862.14	3.67982
P0DOY3	Immunoglobulin lambda constant 3	152986	132146	123910	136347	12236.5	8.9745	130983	150420	118130	133178	13273.6	9.96679	154495	142391	118809	138565	14817.8	10.6938	70026.4	61684.3	50710	60806.9	7910.25	13.0088	108568	83203.8	120326	104032	15490.5	14.8901	67415.2	74356.8	42152.7	61308.2	13838.3	22.5717	88358	44833.4	80530.8	71240.7	18944.3	26.5919	558552	546137	519132	541274	16456.5	3.04032
P30086	Phosphatidylethanolamine-binding protein 1	16508.8	25295.7	25186.7	22330.4	4116.76	18.4357	26468	32304.7	22502.6	27091.8	4025.93	14.8604	35017.5	19827.8	17619.4	24154.9	7733.76	32.0173	28748.2	12872.6	25749.1	22456.6	6886.64	30.6664	23455.4	15525.4	23247.5	20742.8	3690.18	17.7902	19314.5	26294.6	17333.9	20981	3843.33	18.3182	39763.5	30836.1	40674.8	37091.5	4438.85	11.9673	36858.3	51878.9	32312.6	40349.9	8360.79	20.7207
P21333	Filamin-A	26174.9	34403.7	58395.9	39658.2	13668.8	34.4666	45974	61411.4	34662.6	47349.3	10963.4	23.1542	28275.9	17796.3	39998.7	28690.3	9068.82	31.6093	14112.6	16546.5	16233.8	15631	1081.25	6.91736	59809.8	23375	35646.8	39610.6	15136.2	38.2125	17905.8	25483.7	32035.8	25141.8	5773.63	22.9643	37987.4	46958	61550.8	48832.1	9710.56	19.8856	49009.2	51578.6	52136.2	50908	1361.82	2.67506
P16949	Stathmin	25723.5	28249	12935.3	22302.6	6703.44	30.0568	18527.6	24426.5	35436.5	26130.2	7007.37	26.8171	29304.9	30858.8	21871.5	27345.1	3922.04	14.3428	25982.4	32410.6	23181	27191.4	3863.74	14.2095	37471.5	43576.1	33524	38190.5	4135.13	10.8276	24368.5	38268.9	25995	29544.1	6204.99	21.0024	109669	111288	137708	119555	12852.9	10.7507	50513.7	57281.3	53965.2	53920.1	2763.04	5.12432
P42167	Lamina-associated polypeptide 2, isoforms beta/gamma	24689.4	15830.9	18372.1	19630.8	3724.38	18.9722	17360.6	37149.3	18489.6	24333.1	9074.11	37.2912	19661	8805.2	18063.2	15509.8	4785.52	30.8548	22636.5	22232.1	22668.1	22512.2	198.524	0.881849	26391.4	13771	17010.9	19057.8	5351.7	28.0814	31173.4	25986	19446.1	25535.2	4798.25	18.7907	40541.4	32792.6	32667.5	35333.9	3682.66	10.4225	52521.2	46967.6	111160	70216.3	29040.2	41.3582
Q14103	Heterogeneous nuclear ribonucleoprotein D0	11579	19554.9	6864.63	12666.2	5237.53	41.3505	5192.32	13001.5	13805.1	10666.3	3884.57	36.4191	29162.7	14645.1	7151.44	16986.4	9137.29	53.7918	23076.9	19276.1	8390.17	16914.4	6224.06	36.7974	18884.6	31282.3	9410.89	19859.3	8955.54	45.095	16043.2	31943.9	14735.1	20907.4	7822.26	37.4139	27717.8	28515.4	31727.8	29320.3	1733.18	5.91119	48955.7	31726.4	29010.7	36564.2	8831.93	24.1546
P25705	ATP synthase subunit alpha, mitochondrial	33826.4	25518.5	33961.6	31102.2	3948.61	12.6956	24593.2	18912.4	20172.5	21226	2435.89	11.476	21130.3	20547.5	13949.8	18542.5	3256.26	17.561	38233.2	40703.6	42622.9	40519.9	1796.79	4.43434	43594.3	15983.2	28031.1	29202.8	11302.6	38.7037	48401.4	37155.1	29655.2	38403.9	7703.89	20.0602	35211.2	34833.5	71226.3	47090.3	17067.4	36.2439	50008.6	57012.3	98653.8	68558.2	21472	31.3194
P26599	Polypyrimidine tract-binding protein 1	24731.1	22360.2	31631	26240.8	3932.44	14.986	38490.9	17755.1	24904.6	27050.2	8600.21	31.7935	20499.1	20041.1	26081.3	22207.2	2745.8	12.3645	16879	30407.2	17377.8	21554.7	6262.97	29.0562	30764.2	23316.9	36390.3	30157.1	5354.41	17.755	17623.3	19552.7	23118.5	20098.2	2276.33	11.326	39095.6	36204.8	30884.7	35395	3400.61	9.60761	59073.1	50999.2	63585.4	57885.9	5206.43	8.99429
P51888	Prolargin	32066	15568.7	38272.6	28635.7	9580.93	33.4579	19826.8	32117.2	37229.1	29724.4	7303.18	24.5697	44425.5	30986.7	39152.9	38188.4	5528.6	14.4772	32563.8	89447.4	31417.4	51142.8	27089.4	52.9682	37659.1	96850.4	49819.5	61443	25524.2	41.5413	102004	57680.8	71750.4	77145.1	18492.6	23.9712	50742.7	51474.2	52885.9	51700.9	889.519	1.72051	49531.5	77874.8	75724.1	67710.1	12884.2	19.0285
P05387	60S acidic ribosomal protein P2	24786.4	52672.3	7764.59	28407.8	18511.4	65.1633	46767.9	48228.1	40058.4	45018.1	3557.37	7.90208	19455.6	29080.1	9701.56	19412.4	7911.3	40.7538	12666.2	13084.4	31338.4	19029.6	8705.28	45.7459	33182.5	26419.5	25745.1	28449.1	3358.34	11.8047	36559.7	17030.8	12683	22091.2	10383.7	47.0037	105810	51138.6	48472.1	68473.5	26423.3	38.589	80501.6	91555.1	43087.7	71714.8	20739.3	28.9192
P40121	Macrophage-capping protein	43275.2	32924.8	20341.6	32180.5	9377.38	29.1399	30969.2	41045.9	10013.2	27342.8	12925.9	47.2737	31869.3	28982.7	14533.5	25128.5	7583.92	30.1805	11278	7511.17	21297.9	13362.4	5818.21	43.5417	19257.9	9090.04	5603.51	11317.2	5792.56	51.1839	30274.6	20686.1	23957.9	24972.9	3979.75	15.9363	20524.8	23884.7	20732.7	21714.1	1537.22	7.07939	27173.9	25288.5	26166	26209.4	770.315	2.93907
O75368	SH3 domain-binding glutamic acid-rich-like protein	41706.9	25675.6	16060.7	27814.4	10578.7	38.0331	56824.7	51588.2	35810	48074.3	8931.79	18.5792	50837.9	38237.3	32815.5	40630.2	7549.66	18.5814	34977.4	34934.9	19287.9	29733.4	7386.11	24.8411	38556.5	24822.2	26056.3	29811.7	6204.04	20.8108	18187.3	25051.5	67157.6	36798.8	21649	58.8308	36810.3	43341.8	54369.9	44840.6	7246.61	16.1608	63888.4	58227.3	46284.2	56133.3	7337.85	13.0722
P11142	Heat shock cognate 71 kDa protein	53000.4	28119.8	32549.9	37890	10836.6	28.6002	25747.3	37476.1	41193.5	34805.6	6582.56	18.9123	37302	34985.8	35041.9	35776.6	1078.88	3.0156	28633.6	12829.4	20563.3	20675.4	6452.52	31.2086	21853.5	24257.6	29354	25155	3127.12	12.4314	20885.3	12015.9	19855.9	17585.7	3960.81	22.5228	29452.9	33466.9	32089.3	31669.7	1665.36	5.25851	28222.8	44183.7	35989.1	36131.9	6516.79	18.0361
P02774	Vitamin D-binding protein	5998.58	12028.3	3815.77	7280.88	3473.18	47.7028	13777	4554.18	10267.5	9532.9	3800.86	39.871	5683.93	3677.84	4978	4779.92	830.871	17.3825	9940.92	8856.64	2135.77	6977.78	3452.31	49.4758	5258.77	5433.73	12883.5	7858.68	3553.83	45.2217	9335.38	10293.7	9124.99	9584.68	508.631	5.30671	14789.6	13870.7	8471.94	12377.4	2786.96	22.5165	16822.3	17384.9	16423.9	16877.1	394.196	2.33569
P14314	Glucosidase 2 subunit beta	11766	31677.1	27682.4	23708.5	8600.68	36.2768	25604.2	19131.7	18895.1	21210.3	3108.46	14.6554	21925.9	26753.8	19619	22766.2	2972.79	13.0579	27828.4	31040.4	31901	30256.6	1752.58	5.79238	43894.9	27852.4	51688.7	41145.3	9923.44	24.118	23808	31460.3	30565.6	28611.3	3416.01	11.9394	37804.3	45580	80602.2	54662.2	18615.1	34.0547	73796.9	41965.6	91178.8	68980.4	20377.8	29.5415
P02652	Apolipoprotein A-II	18305	26200.6	24839	23114.9	3446.25	14.9092	31777.2	16201	10867.9	19615.4	8871.03	45.2249	2483.27	16177.9	4219.79	7626.98	6087.82	79.8195	20205	22186.5	20484.6	20958.7	875.67	4.17808	20652.6	10372.1	12402.9	14475.8	4445.61	30.7105	27211.3	11563.7	20152.9	19642.6	6398.3	32.5735	27854.7	31192.6	5877.96	21641.7	11229.7	51.8889	19707.4	24887.1	16154.6	20249.7	3585.61	17.7069
P55327	Tumor protein D52	12590.5	35548.6	23895.4	24011.5	9372.98	39.0354	24638.8	28434.4	30895.7	27989.6	2573.65	9.195	21845.1	32952.8	37663	30820.3	6631.35	21.5162	29292	13879.3	17071.2	20080.9	6642.36	33.0781	45587.1	35951.6	41708.2	41082.3	3958.51	9.63556	19401.9	25052.9	28816.5	24423.8	3869.15	15.8417	51027.3	30839	54889.4	45585.3	10545.7	23.134	48345.3	48265.3	38923.4	45178	4422.76	9.78964
P01008	Antithrombin-III	10519.6	23199.1	16394.1	16704.3	5181.05	31.0163	29184.6	19623	16618.4	21808.6	5357.9	24.5678	8943.25	22116.1	20855.6	17305	5935	34.2965	16504.4	18746.3	27964.8	21071.8	4959.28	23.5351	39185.3	21532.2	21446.1	27387.9	8342.12	30.4592	12742.5	19790.1	11511.9	14681.5	3647.11	24.8416	19704.1	24392.3	29846.2	24647.6	4144.41	16.8147	32428.7	81721.4	33649.6	49266.6	22954.4	46.5923
P20908	Collagen alpha-1(V) chain	10319.2	10986	14582.3	11962.5	1872.35	15.6518	10343.1	19187.5	14169.2	14566.6	3621.64	24.8626	18808.3	22444	6927.14	16059.8	6626.14	41.2592	16174.4	12190.5	13731.7	14032.2	1640.23	11.689	15582.1	24280.8	14902.5	18255.1	4269.81	23.3897	27467.8	21587.1	8372.58	19142.5	7984.94	41.7132	27554.6	32384.8	43199.7	34379.7	6540.99	19.0257	46970	34096.7	25992.9	35686.5	8637.34	24.2034
Q13813	Spectrin alpha chain, non-erythrocytic 1	26234.6	13782.1	21205.3	20407.3	5114.89	25.064	31764.5	29858.7	21805.5	27809.6	4316.23	15.5207	19941.7	31229.3	14782.5	21984.5	6868	31.2402	28742	32918.7	34402.9	32021.2	2396.6	7.4844	38611.3	18982.3	37066.3	31553.3	8911.41	28.2424	26357.7	21302	21256.9	22972.2	2393.97	10.4212	49678	26149.2	41292.2	39039.8	9736.75	24.9406	38249.9	56359.7	53926.9	49512.2	8025.32	16.2088
P29966	Myristoylated alanine-rich C-kinase substrate	9607.81	7597.75	5098.58	7434.71	1844.49	24.8092	30434.6	5254.94	2935.13	12874.9	12452.7	96.7205	4840.97	5082.96	3107.78	4343.9	879.635	20.2499	19091.3	7617.77	5646.07	10785	5928.29	54.9677	10941.7	15397.1	7533.25	11290.7	3219.88	28.5179	5474.39	4847.5	3652.69	4658.19	755.657	16.2221	8627.33	8784.23	23693.7	13701.8	7065.66	51.5676	32711	64289.7	92218.8	63073.2	24309.2	38.5412
P01859	Immunoglobulin heavy constant gamma 2	24693.7	10557.9	14325	16525.6	5976.99	36.1681	25780.7	35474.8	19998.1	27084.5	6385.25	23.5753	16207.7	30327.9	30509.2	25681.6	6699.49	26.0867	21575.4	11798.6	17131.4	16835.1	3996.88	23.7413	12527.4	16939	10327.2	13264.5	2749.13	20.7254	15739.5	17159.2	9847.13	14248.6	3165.82	22.2185	112633	135914	12517.3	87021.3	53532.8	61.5169	27410.4	29329.5	19740	25493.3	4142.94	16.2511
Q9NZN4	EH domain-containing protein 2	6579.91	10802.4	8235.99	8539.42	1737.11	20.3422	9007.49	14101	16611.9	13240.1	3163.6	23.894	10388.3	11486.1	1993.95	7956.11	4239.64	53.2878	15678.6	9794.81	11712.1	12395.2	2450.13	19.7668	19163.4	7124.09	18178.3	14821.9	5458.03	36.824	62231.9	7615.86	11915.9	27254.6	24795	90.9754	20125.2	9685.66	9046.57	12952.5	5078.6	39.2094	24011.8	27401.4	23364.1	24925.8	1770.41	7.10272
P07737	Profilin-1	36747	46155.9	50785.9	44563	5841.01	13.1073	35716.8	72835.9	48884.7	52479.1	15365.5	29.2792	61240	57354.1	75297.9	64630.7	7707.9	11.9261	100274	31688.8	27048.2	53003.5	33478.7	63.1631	83743.5	43811.9	31185.7	52913.7	22401.1	42.3351	80187.4	87011.6	101764	89654.3	9004.66	10.0438	68552.4	74828.3	58532.8	67304.5	6710.84	9.97087	76482.2	96789.7	95846.1	89706	9358.55	10.4325
P30041	Peroxiredoxin-6	36298.8	35215.4	31125.8	34213.3	2227.58	6.51085	16996.2	41735.1	30511.9	29747.7	10114.1	33.9994	36229.3	33920.1	24427.7	31525.7	5106.81	16.1989	42428.1	40930.2	41271	41543.1	641.087	1.54318	30221.3	30206.4	35915	32114.2	2687.57	8.36878	33231.8	31644.4	46035.9	36970.7	6442.75	17.4266	25558.4	43799.4	35515	34957.6	7457.3	21.3324	65692.8	34086.5	38756.5	46178.6	13929.7	30.1649
O75347	Tubulin-specific chaperone A	31602.7	11324.1	22958.9	21961.9	8308.69	37.8323	14698.7	16784.6	19910.9	17131.4	2141.93	12.5029	11804.1	18299	10700	13601	3352.42	24.6483	21914.7	16615	20356.1	19628.6	2223.91	11.33	22579.6	24409.6	19662.4	22217.2	1954.87	8.79892	14927.2	60433.4	20438.3	31933	20278	63.502	30527.3	58695.6	63343.1	50855.3	14498.8	28.5098	37832.6	49823.4	41508.3	43054.8	5015.86	11.6499
P10599	Thioredoxin	21694.1	41047.4	43564.9	35435.5	9770.84	27.5736	26092.2	45998.9	69666.2	47252.5	17811.1	37.6934	21854.5	51334.4	44157.5	39115.5	12552.1	32.0898	24277.8	14769.1	19930.8	19659.2	3886.67	19.7702	33771	30456.5	34595.5	32941	1788.79	5.43027	12508.9	21068	26776.7	20117.9	5863.41	29.1453	45275.9	57350.9	60326	54317.6	6507.82	11.981	32944.3	29359.4	32091.5	31465.1	1529.11	4.8597
Q8NBS9	Thioredoxin domain-containing protein 5	13935.2	14757	18369.7	15687.3	1926.19	12.2786	3320.5	7451.88	3847.18	4873.19	1836.04	37.6765	12311.9	8157.36	3843.98	8104.42	3457.22	42.6585	9940.51	11489.9	7972.47	9800.95	1439.35	14.6859	9057.26	9432.91	8573.4	9021.19	351.821	3.89994	4887.21	4629.12	4765.16	4760.49	105.416	2.21438	21747.3	9886.72	26923.4	19519.1	7131.43	36.5356	25446.2	12918.1	17849.7	18738	5152.98	27.5002
P10606	Cytochrome c oxidase subunit 5B, mitochondrial	12540.4	9152.04	14014.9	11902.4	2035.86	17.1045	18959.6	16646.9	15795.6	17134	1336.84	7.80224	5050.66	11859.2	13356.9	10088.9	3614.69	35.8282	5457.92	13930.6	17239.4	12209.3	4961.39	40.6361	67288.4	20792.2	11383.1	33154.6	24440	73.7154	5795.8	20019.1	15123.6	13646.2	5899.87	43.2347	14809.7	24487	46071	28455.9	13067.3	45.9212	26594.4	104202	238208	123001	87407.7	71.0623
P06702	Protein S100-A9	16550.5	20338.7	24927.2	20605.5	3424.95	16.6216	35154.6	40484.3	20779.3	32139.4	8322.25	25.8942	25815.2	19755.9	18793.7	21454.9	3108.09	14.4866	20072.3	27150.2	32164.7	26462.4	4960.63	18.7459	62713.2	25972.8	61237.4	49974.5	16982.4	33.9822	24525.2	12870.9	29794.3	22396.8	7070.96	31.5713	80051.1	34873.3	36116.4	50346.9	21010.1	41.7307	49767.6	56809.7	55479	54018.8	3054.73	5.65494
P17661	Desmin	62079.7	33225.2	76636.4	57313.8	18040.1	31.4761	40791.1	51113.5	59600.5	50501.7	7691.1	15.2294	39769.2	51362.9	65730.6	52287.6	10618.9	20.3086	29237.8	12860.7	14766.7	18955	7312.51	38.5782	13490.7	21474.4	19262.9	18076	3365.66	18.6195	15503.4	15412.7	16179	15698.4	341.866	2.17772	20835.6	30727.6	26709.6	26090.9	4062.01	15.5687	26307.4	28360.8	21561.1	25409.7	2847.61	11.2067
P24821	Tenascin	23196.6	17421.3	9881.13	16833	5451.92	32.3883	19842.3	32126.7	13159.2	21709.4	7855.17	36.1832	17916.7	12618.8	26634.7	19056.7	5778.49	30.3226	23471.3	9029.82	18384.3	16961.8	5980.91	35.261	34322.6	28275	15073.9	25890.5	8037.11	31.0427	19897	31297.6	17464.6	22886.4	6029.95	26.3473	21515.2	25240.9	42039.1	29598.4	8927.41	30.1618	36460.6	49513.1	44255.6	43409.8	5362.14	12.3524
O43399	Tumor protein D54	37705.1	18839.8	28958.8	28501.2	7708.51	27.0462	39683.9	9338.1	18785.8	22602.6	12679.2	56.0961	10511.2	18827.4	13511.5	14283.4	3438.66	24.0745	19221.3	18996.3	27864.8	22027.5	4128.66	18.7432	23583.1	32685.8	44289.8	33519.6	8473.98	25.2807	28994.5	30720.4	22291.6	27335.5	3635.54	13.2997	51567.6	48121.5	68052.6	55913.9	8697.88	15.5558	51325.3	35200.6	37956.5	41494.1	7042.14	16.9714
Q15293	Reticulocalbin-1	11828.9	19609.5	8989.85	13476.1	4489.19	33.3123	11126.1	12948	11276.8	11783.6	825.626	7.00655	6462.61	6290.92	11896.2	8216.58	2602.83	31.6778	14393.6	16647.7	8822.77	13288	3288.77	24.7499	12317.3	20892.3	13182.5	15464	3854.6	24.9262	24036.9	9249.21	8664.58	13983.6	7112.79	50.8654	16650.9	12466.8	32626.3	20581.3	8686.69	42.2066	62215.7	51838.6	75350.3	63134.9	9620.59	15.2381
P63104	14-3-3 protein zeta/delta	14976.9	7301.23	13786.3	12021.5	3372.93	28.0575	13761.5	2212.85	11613.6	9195.97	5015.07	54.5355	14364	10637.7	4976.83	9992.83	3859.32	38.6209	10449.7	3056.05	9915.44	7807.06	3366.54	43.1217	11752.7	6671.05	8915.11	9112.97	2079.3	22.817	3614.23	9914.84	9241.17	7590.08	2824.77	37.2166	12142.9	10910.9	14725.3	12593	1589.44	12.6216	21598.3	69409	83077.1	58028.1	26357.2	45.4215
P08238	Heat shock protein HSP 90-beta	9840.34	8435.6	7377.68	8551.21	1008.7	11.7959	8215.88	5846.18	13680	9247.37	3280.28	35.4726	12173.9	5421.68	6503.16	8032.93	2961.24	36.8637	5826.77	4753.21	3429.21	4669.73	980.578	20.9986	7842.44	6356.44	17656	10618.3	5013.24	47.2133	4747.42	17195.4	14933	12291.9	5414.13	44.0462	19223.6	16581.5	6659.87	14155	5408.52	38.2092	15993.7	15877.3	11653.1	14508	2019.28	13.9184
P37802	Transgelin-2	21069.1	20762.7	19358.1	20396.6	744.937	3.65226	20667.5	29067.5	17157	22297.3	4997.15	22.4114	21881.8	20169.5	24700.3	22250.5	1867.96	8.39514	31777.8	28742.7	23296.2	27938.9	3508.95	12.5594	54103.2	45170.2	23120.1	40797.8	13021.1	31.9163	47092.4	49761.8	26304.7	41052.9	10485.4	25.5411	45722.5	71286.4	48788.8	55265.9	11397.2	20.6224	47750.7	79799.2	49859.6	59136.5	14636.1	24.7497
P63241	Eukaryotic translation initiation factor 5A-1	23549.5	16293.3	22688.4	20843.8	3236.78	15.5288	14906.6	6419.46	23411.2	14912.4	6936.84	46.5172	12601.7	14547.6	15227.8	14125.7	1112.8	7.87783	23840.1	8766.48	8168.23	13591.6	7250.9	53.3484	7790.38	15302.5	22532	15208.3	6018.59	39.5745	16645	18217.5	7860.28	14240.9	4557.24	32.001	21248.4	15328.5	27900.1	21492.3	5135.25	23.8934	25695.1	28646.1	38556.5	30965.9	5500.92	17.7644
E9PAV3	Nascent polypeptide-associated complex subunit alpha, muscle-specific form	5643.44	13998.8	13356.6	10999.6	3796.44	34.5143	15990.1	15652.4	13987.4	15210	875.392	5.75539	9825.18	5300.23	9392.96	8172.79	2038.86	24.9469	13285.8	6355.42	6057.41	8566.21	3339.47	38.9842	8583.63	8129.5	15711.2	10808.1	3471.98	32.1238	13665.4	16407.3	5456.37	11843	4652.71	39.2865	23276	14724.3	22415.2	20138.5	3844.49	19.0902	33142.7	20507.9	24789.1	26146.6	5246.68	20.0664
Q9NQC3	Reticulon-4	10488	4280.86	2747.07	5838.63	3346.67	57.3195	7335.09	3095.39	9088.76	6506.41	2515.97	38.6691	11316.3	12211.7	3086.87	8871.6	4106.72	46.2907	10176.6	5355.43	10599.8	8710.59	2378.74	27.3086	6409.57	10762.3	2568.6	6580.14	3347.22	50.8685	9287.38	8364.01	10726.1	9459.16	971.932	10.275	20070.2	27172.7	15118.8	20787.2	4947.03	23.7984	21511.1	34817.3	11725.5	22684.6	9463.64	41.7183
P33241	Lymphocyte-specific protein 1	11721.9	20948.5	7051.97	13240.8	5773.99	43.6077	22907.6	33674	4439.6	20340.4	12072.1	59.3506	10084.3	5033.62	12405.1	9174.32	3077.4	33.5437	12976.8	17767.5	39404.8	23383.1	11496.7	49.1667	27774.6	29976.4	24219.8	27323.6	2371.67	8.67994	11702.5	22704	9525.73	14644.1	5768.1	39.3886	36963.4	18220.2	35614.6	30266	8535.47	28.2015	72032.5	66416.7	67556.1	68668.4	2423.82	3.52974
P32119	Peroxiredoxin-2	78188.3	78556.1	88901.1	81881.8	4965.67	6.06443	63292.8	66684.5	79974.2	69983.8	7198.7	10.2862	68182.6	76486.3	71773.1	72147.3	3400.3	4.71299	76541.1	63347.8	69160.8	69683.2	5398.82	7.74766	160455	99951.7	95769.4	118725	29556.4	24.8948	78348	73289.6	69462	73699.9	3639.3	4.938	86823.3	44353.5	40128	57101.6	21087.1	36.929	61635.7	52812.1	41753.9	52067.2	8133.78	15.6217
P12273	Prolactin-inducible protein	10947.6	20032.8	31658.9	20879.8	8476.52	40.5968	14370.4	21687.5	32496.3	22851.4	7445.51	32.5823	20642.3	17149.4	13636.3	17142.7	2860.16	16.6844	26642.3	20480	26225.2	24449.2	2811.77	11.5004	21116	31379.4	32673.7	28389.7	5170.34	18.212	41418.2	13346.5	38422.5	31062.4	12586.6	40.5202	53999.6	51078.8	37609.3	47562.6	7138.31	15.0083	87524.6	46667.1	37410	57200.6	21772.8	38.064
P19652	Alpha-1-acid glycoprotein 2	39402.4	20748	29461.3	29870.6	7621.12	25.5138	26655.7	39122	48937.4	38238.4	9117.89	23.8449	22541.1	8037.16	33762.1	21446.8	10530.6	49.1012	52014.1	52001.2	51706.2	51907.2	142.164	0.273881	47549.6	40195.5	62092.2	49945.8	9098.43	18.2166	28651	35839.5	59067.2	41185.9	12980.1	31.5158	50683.9	38232.5	33500.5	40805.6	7247.23	17.7604	34627.7	55625.9	57719.7	49324.4	10427.2	21.1401
P06753	Tropomyosin alpha-3 chain	59406.9	72239.1	73274.9	68307	6307.48	9.23402	46594.9	73025.3	81174.4	66931.5	14760	22.0524	32624	43989.5	45936.5	40850	5870.7	14.3714	34925.1	16593.6	31638.1	27718.9	7980.41	28.7905	24251	61094.7	49191	44845.6	15352	34.233	20588.6	23993.7	48206.8	30929.7	12295.6	39.7532	95402	170413	153483	139766	32122.4	22.983	55107.2	30849	29825.4	38593.9	11684.2	30.2747
Q96HC4	PDZ and LIM domain protein 5	7520.34	8810.08	7615.58	7982	586.832	7.35194	12380.3	8899.53	10779.9	10686.6	1422.56	13.3116	6196.41	7929.16	2535.67	5553.75	2248.29	40.4823	7264.3	8564.15	6783.61	7537.35	752.108	9.97842	18167.3	8052.92	14767.6	13662.6	4202.46	30.7588	17982.8	6548.63	19613.4	14715	5812.71	39.502	25601.7	13574.7	25215	21463.8	5580.68	26.0004	35103.4	26266.8	21879.8	27750	5499.46	19.8178
P11940	Polyadenylate-binding protein 1	12875.3	15087.5	7495.71	11819.5	3187.98	26.9722	18196.2	9455.05	18835.6	15495.6	4279.3	27.6162	6085.12	6421.17	7575.83	6694.04	638.433	9.53734	46646.1	40553.7	26573.6	37924.5	8402.85	22.1568	60069.6	7602.92	45913.9	37862.1	22163.2	58.5366	7999.28	9366.47	26689.4	14685	8506.68	57.9275	14260.3	20662.3	20295.9	18406.2	2935.39	15.9478	32601.6	25538.5	19082.5	25740.9	5520.98	21.4483
Q15121	Astrocytic phosphoprotein PEA-15	24642	30204.3	17889.7	24245.3	5035.25	20.7679	21945.7	27360.6	22716.9	24007.7	2391.66	9.96205	14605.9	24630.3	11034	16756.7	5755.25	34.3459	20358.6	37041	20647.9	26015.9	7796.87	29.9697	26738	21975.9	22005.4	23573.1	2237.96	9.49368	35722.1	23094.5	31680.7	30165.8	5265.31	17.4546	45557.7	34452.5	34585.1	38198.4	5204.07	13.6238	77546.5	57998.6	57877.3	64474.1	9243.71	14.3371
P20700	Lamin-B1	22323.2	16296.4	9203.73	15941.1	5361.9	33.6357	15789	21661.7	24263.4	20571.4	3544.52	17.2304	17811.5	19000	22569.9	19793.8	2022.09	10.2158	18397.4	17422	27700	21173.1	4632.33	21.8783	24088	18711.4	24767.5	22522.3	2708.96	12.0279	19718.3	38253.2	25189.3	27720.3	7775.59	28.0502	32880.7	37224	50928.4	40344.4	7691.21	19.0639	46675.3	31390.4	35361.8	37809.2	6475.59	17.127
P16401	Histone H1.5	26354.2	14410.5	7921.54	16228.8	7634.16	47.041	21382.9	18140.2	14369.6	17964.3	2865.86	15.9531	17549.4	11581.3	12922	14017.6	2556.67	18.239	16465	39256.5	18519.2	24746.9	10294.1	41.5975	61855.5	52246.4	67661.6	60587.9	6356.75	10.4918	14527.6	19012.2	8579.63	14039.8	4273.02	30.435	37067	33513.6	51042.6	40541.1	7566.07	18.6627	61073.2	58665.9	56867.7	58868.9	1722.89	2.92665
Q07507	Dermatopontin	10858.5	19487.7	11618.1	13988.1	3901.14	27.889	26139.2	13348.2	7254.8	15580.7	7869.49	50.5078	28243.4	23375.6	24474	25364.3	2084.59	8.2186	39420.4	29939.2	21252.1	30203.9	7419.56	24.5649	38279.8	19302.7	33077.9	30220.1	8006.57	26.4942	47750.1	23409.7	18432.5	29864.1	12809.5	42.8927	11751.3	36756.9	19852.8	22787	10417.2	45.7157	46197.3	22633.9	24805.5	31212.3	10633.1	34.067
Q14847	LIM and SH3 domain protein 1	15882.4	25722.9	10692.6	17432.6	6233.23	35.7562	17734.8	11405.2	15698.1	14946	2638.22	17.6517	41923.7	10414.8	12111.6	21483.4	14470.1	67.3549	29054.7	17442.4	9693.47	18730.2	7956.48	42.4794	36844.9	15079.2	32908.4	28277.5	9469.93	33.4893	18747.7	14466.6	23189.1	18801.1	3561.16	18.9412	27998.6	38138	18461.5	28199.4	8034.15	28.4905	30691.8	25656.7	42911.8	33086.7	7245.05	21.8971
Q01130	Serine/arginine-rich splicing factor 2	26088.7	20683.6	26966.2	24579.5	2778.02	11.3022	22101.7	20083.7	18795.2	20326.9	1360.77	6.69443	13441.5	6711.4	13174.5	11109.1	3111.57	28.0091	8700.06	20934	23246	17626.7	6382.27	36.208	18843.7	16105.9	12975.9	15975.2	2397.32	15.0065	11588.1	13760.6	13205.4	12851.4	921.575	7.17104	35864.7	17378.2	48121	33788	12636.3	37.3989	39820.2	29084.8	54279.6	41061.5	10323.1	25.1405
Q12906	Interleukin enhancer-binding factor 3	15862.3	25185	5776.87	15608	7925.36	50.7774	12325.9	23301.7	7723.92	14450.5	6534.64	45.2208	9882.53	7912.39	11819.1	9871.35	1594.95	16.1573	26508.1	26570.3	11464	21514.2	7106.56	33.032	18330.3	30527.6	8670.43	19176.1	8943.19	46.6371	3632.38	9366.18	6818.08	6605.55	2345.63	35.5101	19094.6	10625	19955.4	16558.3	4210.19	25.4265	27767.5	24527.5	19236.8	23843.9	3516.01	14.7459
O14561	Acyl carrier protein, mitochondrial	9283.45	8217.29	9631.97	9044.24	601.803	6.654	10714.9	13030.3	15252.4	12999.2	1852.56	14.2513	9190.43	3525.23	5085.02	5933.56	2389.37	40.2687	11682.3	14802	12285.2	12923.2	1351.17	10.4554	13017.8	16065.4	20155.7	16412.9	2924.39	17.8176	23535.3	11666.4	9627.93	14943.2	6132.28	41.0372	16587.9	20327.8	21118.3	19344.7	1975.84	10.2139	27840.6	30151.1	29080.7	29024.2	944.112	3.25285
Q8WU39	Marginal zone B- and B1-cell-specific protein	19949.8	19720.9	23274	20981.6	1623.68	7.73858	15881.7	11733.2	23153.6	16922.8	4720.11	27.892	13832	11992.1	4174.17	9999.42	4187	41.8724	19909.8	18901.2	12302.2	17037.7	3373.74	19.8016	21776.2	29604.1	18151.3	23177.2	4779.38	20.621	40753.5	28081.3	26290.9	31708.6	6437.38	20.3017	43145.3	30931.5	45587.3	39888	6411.22	16.073	38799.4	35255.6	24788.5	32947.8	5948.15	18.0532
P10909	Clusterin	17236.3	10766.5	6608.57	11537.1	4372.84	37.9023	19103.5	4665.07	2002.11	8590.24	7513.1	87.4609	11986.4	2312.76	5662.63	6653.93	4010.97	60.2797	20597.9	26554.4	8781.52	18644.6	7386.01	39.6148	6435.03	19909.6	13791.2	13378.6	5508.69	41.1754	7202.75	17474.2	10022	11566.3	4333.13	37.4634	16487.8	57028.8	29266.1	34260.9	16923.4	49.3958	17625	17092.3	24208.7	19642	3236.45	16.4772
P13645	Keratin, type I cytoskeletal 10	18134.4	15114.9	17050.5	16766.6	1248.97	7.44913	20784.4	13776	36310.4	23623.6	9416.15	39.8591	14067.7	36658.8	12674.7	21133.7	10992.6	52.0145	66145.6	108979	132424	102516	27441.1	26.7676	48499.4	63782.4	92204.3	68162.1	18109.2	26.5679	80316.4	113569	123301	105729	18403.2	17.4061	68273.2	60122.7	65219.9	64538.6	3362.12	5.20948	202823	215427	44445.4	154232	77801.2	50.4443
O75937	DnaJ homolog subfamily C member 8	3630.96	2659.41	7524.05	4604.81	2101.98	45.6474	3410.73	2410.44	92330.9	32717.3	42155.1	128.846	11932.6	58496.9	4012.99	24814.2	24035.7	96.8631	13434.3	1748.85	7817.75	7666.96	4771.75	62.2378	8631.15	14575.7	8348.01	10518.3	2871.36	27.2987	7117.45	2016.08	9315.53	6149.69	3057.55	49.7188	15754.5	7416.68	20131.5	14434.3	5274.1	36.5388	12451.1	12473.7	14728.8	13217.9	1068.42	8.08312
P62987	Ubiquitin-60S ribosomal protein L40	14995.8	21962.1	17079.7	18012.6	2919.47	16.208	15593.3	28510.1	17981.2	20694.9	5611.5	27.1154	15013.5	16426.4	28995.5	20145.1	6284.68	31.197	24249.8	13511.8	21709	19823.5	4581.99	23.1139	20833.3	15352.6	10190.7	15458.9	4345.48	28.11	16224.2	23702.9	17439.9	19122.3	3276.76	17.1357	28650.1	29083	15750.1	24494.4	6185.68	25.2534	35880.9	18247	24830.5	26319.5	7275.58	27.6433
P00558	Phosphoglycerate kinase 1	25540.6	44225.4	22353.1	30706.4	9647.6	31.4189	63366.9	36665.6	43615.2	47882.6	11310.7	23.6218	30069.4	48139.5	36873.1	38360.7	7451.7	19.4254	42344.3	29883	29524.8	33917.4	5960.53	17.5737	34046.4	36505.8	50927.8	40493.3	7446.27	18.3889	22042.6	55066.7	18278.7	31796	16526.5	51.9765	61290.2	38574.2	76653.5	58839.3	15642.1	26.5845	44439.9	48033.7	57707.5	50060.4	5602.84	11.1922
P06727	Apolipoprotein A-IV	24026.9	6025.61	4658.42	11570.3	8825.81	76.2798	18859.1	27076.9	20996.7	22310.9	3481.21	15.6032	11332.3	10494.3	2066.21	7964.25	4184.55	52.5417	6402.91	16901.6	7624.13	10309.6	4687.88	45.4712	14886.1	27055.7	9276.62	17072.8	7421.16	43.4677	15474.5	22897.8	7740.61	15371	6188.35	40.2599	28084.7	28424.3	33590.2	30033.1	2519.07	8.38766	47883.3	53664.1	26582.3	42709.9	11645.6	27.2668
Q14247	Src substrate cortactin	15484.6	11548.3	3346.79	10126.6	5056.18	49.9299	10547.4	9406.69	9179.28	9711.11	598.569	6.16376	10273.6	12124.1	8806.3	10401.4	1357.51	13.0513	4267.36	7014.79	26739.2	12673.8	10008.8	78.9725	8665.52	23037.8	28505.1	20069.4	8367.01	41.6903	25039	24278	6603.61	18640.2	8516.82	45.6906	26182.1	29106.6	35241.1	30176.6	3774.92	12.5094	25956.6	19143.8	17940.3	21013.6	3529.63	16.7969
P27824	Calnexin	13606.7	15943	13461.5	14337.1	1137.09	7.9311	8150.4	14633.6	12308.7	11697.6	2681.79	22.9261	11135.7	5592.22	14677.9	10468.6	3739.08	35.7171	6133.71	17417.5	9588.86	11046.7	4720.53	42.7325	12447.5	5546.79	20624.5	12872.9	6162.8	47.874	7096.35	13053.6	12671	10940.3	2722.56	24.8856	14983.2	27147.6	36416.7	26182.5	8776.74	33.5214	29403.6	39708.8	19741.3	29617.9	8153.13	27.5277
Q9BUP0	EF-hand domain-containing protein D1	13575.5	15725.5	15298.9	14866.6	929.437	6.25185	33603.7	8015.9	17871	19830.2	10537.6	53.1393	11891.9	12218.3	13747.8	12619.3	808.991	6.41073	15012.7	8943.34	4091.19	9349.07	4467.9	47.7898	16391.9	12249.4	12590.7	13744	1877.54	13.6608	18535.2	15063	13002	15533.4	2283.26	14.6991	14056.5	11255.9	33555.8	19622.7	9918.3	50.545	26237.6	76529.8	21459.7	41409.1	24910.6	60.1574
P01042	Kininogen-1	35704	45885	56159.4	45916.1	8350.94	18.1874	35321.7	41104.3	39725.1	38717	2466	6.36928	22084.3	20325	19603.4	20670.9	1041.95	5.04064	18411.5	15860.9	19155.6	17809.3	1410.83	7.92187	33942.9	50873.4	26859.4	37225.2	10074.7	27.0641	38700.8	30168	22628.2	30499	6565.78	21.5279	118322	23456.2	41914.8	61231	41066.8	67.0686	41233.5	115174	59303.3	71903.6	31473.5	43.7719
P38159	RNA-binding motif protein, X chromosome	20626.5	11536.6	49892.7	27351.9	16365.1	59.8315	48539	60174.3	14190.2	40967.8	19521.4	47.6504	6127.11	18616.4	80176.4	34973.3	32367.5	92.5492	48184.5	18701	73848	46911.1	22531.7	48.0305	19459.3	54478.7	20159.8	31365.9	16345.7	52.1129	86385.6	12130.9	9775.46	36097.3	35572.2	98.5452	33301.6	32188.8	27394.5	30961.6	2562.91	8.2777	24674.1	34553.8	31155.9	30128	4098.35	13.6032
P62736	Actin, aortic smooth muscle	17332.7	12370.1	8718.7	12807.2	3530.21	27.5643	11983.9	12195.5	4074.86	9418.11	3779.23	40.1273	32624.2	18642.1	17370.5	22878.9	6910.46	30.2045	5298.21	3629.14	9032.69	5986.68	2259.07	37.7349	14648	11405.3	19900.8	15318	3500.49	22.852	12396.2	12891.5	11532.1	12273.3	561.735	4.57689	20719.9	17713.2	19433.8	19288.9	1231.75	6.38577	31700.4	27820.7	36559.6	32026.9	3575.1	11.1628
P06396	Gelsolin	19567.2	7764.5	13657.2	13663	4818.44	35.2664	25655.9	13188.9	9766.73	16203.8	6828.08	42.1387	6661.02	16468.8	3958.5	9029.43	5374.86	59.526	11623	21773.1	8798.65	14064.9	5571.12	39.61	16010.7	12202	19886.1	16032.9	3137.04	19.5662	15692.4	11040.7	21232.4	15988.5	4165.99	26.0561	17976.9	16952.3	18555.4	17828.2	662.866	3.71808	20824.8	19604.8	19504.2	19977.9	600.2	3.00431
P53999	Activated RNA polymerase II transcriptional coactivator p15	35708	7387.02	27248.2	23447.7	11870.2	50.624	41779.3	24819	8646.46	25081.6	13527.7	53.9348	31919.9	10882	27436.9	23412.9	9047.78	38.6444	22234.4	9134.08	19927	17098.5	5709.93	33.3943	16234.2	14821.2	8644.54	13233.3	3295.62	24.904	49213.4	24431.6	13094.1	28913	15082.3	52.1644	17389.1	25494.8	15514.7	19466.2	4331.01	22.2488	47682.9	20249.8	17668.1	28533.6	13581.6	47.5985
P04080	Cystatin-B	13822.8	12020.2	12602.8	12815.3	751.09	5.86089	13110.4	17670.9	6469.87	12417.1	4599.02	37.0379	12690.9	14161.8	6738.53	11197.1	3209.34	28.6623	13788.4	11874.3	12300.8	12654.5	820.481	6.4837	15029.5	10254	15352.8	13545.5	2331.13	17.2097	9496	21206.2	17155.6	15952.6	4855.75	30.4386	27326.2	32475.8	20749.5	26850.5	4799.07	17.8733	34989.2	61567.9	35884.2	44147.1	12323.8	27.9152
P01023	Alpha-2-macroglobulin	18563	8217.05	18945.7	15241.9	4969.81	32.6061	18765.6	25294.2	6780.66	16946.8	7666.76	45.2402	18148.9	22126.2	15434.9	18570	2747.89	14.7975	19820.6	15075.8	15682.2	16859.5	2108.36	12.5054	19654.6	10682.7	8064.94	12800.7	4962.84	38.7699	15069.2	11445.7	8113.17	11542.7	2840.6	24.6095	21614.8	16849.8	18814.7	19093.1	1955.24	10.2405	21513	33578.7	24727	26606.2	5101.89	19.1756
Q8NC51	Plasminogen activator inhibitor 1 RNA-binding protein	16460.9	27593.4	4666.29	16240.2	9361.27	57.6425	12769.8	14472.9	8671.62	11971.4	2434.71	20.3376	21885.9	37273.6	21630.7	26930.1	7314.74	27.1619	29548.9	12451.8	24579.6	22193.4	7180.94	32.3561	15928.7	21142	33497.8	23522.9	7367.48	31.3205	22338.9	29276.3	5158.74	18924.7	10137.6	53.5683	33682.7	16617.3	60869.3	37056.4	18222.6	49.1754	22996.4	19963.3	29660	24206.6	4050.08	16.7313
Q99729	Heterogeneous nuclear ribonucleoprotein A/B	13849.1	9133.93	13479.6	12154.2	2140.99	17.6152	11792.2	22185.1	40089.6	24689	11687.2	47.3378	10902	8765.33	11163.1	10276.8	1074.08	10.4515	5741.96	28126.3	30764.7	21544.3	11225.8	52.1054	29283.6	31724.5	35786.7	32264.9	2682.24	8.31319	17827.2	16232.9	8839.58	14299.9	3915.49	27.3813	41584.1	21107	22941.2	28544.1	9251.05	32.4097	27471.7	33279.6	23983.2	28244.8	3834.42	13.5757
P52597	Heterogeneous nuclear ribonucleoprotein F	13716.7	21446.9	15620.2	16928	3288.51	19.4265	18741.1	14754.4	18699	17398.1	1869.51	10.7454	11440.6	12263	3385.29	9029.66	4005.27	44.3568	5633.53	11593.9	13369.4	10198.9	3308.59	32.4406	7911.78	4465.41	13893.3	8756.83	3895.02	44.4798	9222.62	7897.58	11118.8	9413.01	1321.94	14.0438	26381.1	48426	13271.1	29359.4	14505.6	49.4071	15425.9	18791.3	29990.9	21402.7	6226.27	29.0911
P52272	Heterogeneous nuclear ribonucleoprotein M	21501.7	18741.3	26735.6	22326.2	3315.33	14.8495	31572.4	28840.8	37010	32474.4	3395.48	10.4559	19020.6	21946.3	24026.7	21664.5	2053.44	9.47834	15143	25823.7	11479.6	17482.1	6085.06	34.8073	26139.9	21776.4	53389	33768.4	13987.7	41.4225	20344.9	17527.3	32734.2	23535.5	6605.39	28.0657	32988.8	69096.5	83538.2	61874.5	21259.2	34.3586	28399.9	30116.3	45018.1	34511.4	7462.31	21.6227
P02765	Alpha-2-HS-glycoprotein	29729.3	10079.1	19287.1	19698.5	8027.41	40.7514	26316.7	17998	21380.8	21898.5	3415.77	15.5982	14580.5	17472.5	10047.7	14033.6	3055.74	21.7745	21377	15219	14863.8	17153.3	2990.13	17.4318	20746.9	31942.4	30216.2	27635.1	4921.46	17.8087	25487.9	19841.4	14589.5	19972.9	4450.23	22.2813	18377	27622.4	25153.5	23717.6	3908.58	16.4796	34042.6	49835.5	40865.3	41581.1	6467.23	15.5533
Q13907	Isopentenyl-diphosphate Delta-isomerase 1	10577.2	44571.5	54324.6	36491.1	18751.5	51.3865	38516.7	56010.1	10293.4	34940.1	18834.3	53.9046	6170.51	65045.5	44884.5	38700.2	24430.2	63.1268	37723.7	47898.9	67635.9	51086.2	12417.8	24.3077	59116.8	47624.2	26577.7	44439.6	13473.5	30.3188	20913.8	58268.7	27094.8	35425.8	16348.3	46.148	288834	111263	136540	178879	78431.8	43.8462	87405.8	35974.3	44861.9	56080.7	22445.4	40.0235
P14854	Cytochrome c oxidase subunit 6B1	13918.9	8554.28	6879.64	9784.27	3002.49	30.6869	17180.9	11598.1	3014.03	10597.7	5826.72	54.981	11641.4	4872.17	12160	9557.87	3320.05	34.7363	30725	21963.6	8123.62	20270.7	9304.3	45.9002	17194.3	24874.7	17946.9	20005.3	3456.88	17.2798	11881.1	26649.5	22572.3	20367.7	6227.45	30.5752	28237.1	30246	18756	25746.3	5010.51	19.4611	26456	35873.9	22831.7	28387.2	5496.78	19.3636
O14737	Programmed cell death protein 5	5401.18	9401.36	21634.4	12145.6	6905.42	56.8552	11381.2	13274.6	6529.23	10395	2840.7	27.3276	11955.5	11430.2	11020.6	11468.8	382.663	3.33656	9747.76	15223.7	15352.6	13441.3	2612.29	19.4347	14043.1	19632.7	20584	18086.6	2885.44	15.9535	19992.9	13329.5	20836.5	18053	3357.72	18.5993	19720.2	24001.1	25243.8	22988.4	2365.96	10.292	15851.6	16952.5	18239.5	17014.5	975.841	5.73534
P13611	Versican core protein	22151.1	26525	27443.3	25373.2	2308.97	9.10005	23882	30109.3	24994.5	26328.6	2711.66	10.2993	44917.3	21262.3	36391.6	34190.4	9781.71	28.6095	7062.43	18646.5	13816.9	13175.3	4750.91	36.0593	23755.7	21055.3	12192.7	19001.2	4938.97	25.9929	17619.1	10778.3	9097.22	12498.2	3685.48	29.4881	23561.7	39890.9	27806.9	30419.8	6917.67	22.7406	35032.5	19968.1	25213.4	26738	6243.78	23.3517
P99999	Cytochrome c	7360.51	7073.05	8129.37	7520.98	445.919	5.92901	7004.52	10336.4	12786.8	10042.6	2369.72	23.5968	3015.09	3631.88	1540.39	2729.12	877.463	32.1519	4015.62	9481	4588.58	6028.4	2452.54	40.6831	9016.47	10848.7	6926.35	8930.52	1602.46	17.9436	6285.25	11897.8	3267.06	7150.02	3576.14	50.0157	12856.5	13247.2	17544.6	14549.5	2123.87	14.5976	18383.5	24329	17234.3	19982.3	3109.19	15.5598
O95810	Caveolae-associated protein 2	4891.05	27064.1	4718.72	12224.6	10493.3	85.8377	26512.4	32176.6	4223.98	20971	12065.6	57.5346	1205.79	18860.8	2007.7	7358.09	8140.22	110.63	4715.4	15125.8	5597.33	8479.52	4713.41	55.5859	11342.1	11272.1	9195.04	10603.1	996.049	9.39396	10361.1	3524.7	21350.7	11745.5	7342.96	62.5173	9210.84	15587.8	18291.7	14363.4	3807	26.5048	15852.1	15268.1	12892.8	14671	1279.81	8.7234
P02042	Hemoglobin subunit delta	165495	110475	75531.5	117167	37031.2	31.6054	107572	140492	138030	128698	14972.3	11.6336	130562	91593.2	144342	122166	22337.9	18.285	41196.9	99408.8	106127	82244.2	29154.1	35.4482	100148	53250	18722	57373.5	33369.8	58.1624	190899	58887.2	56301.6	102029	62849.5	61.5994	51232.1	77684.2	64763.9	64560.1	10800	16.7286	50440.7	47186.2	32992.7	43539.8	7575.4	17.3988
P04075	Fructose-bisphosphate aldolase A	18318.8	7469.44	4069.13	9952.45	6076.56	61.056	17644.9	18818.2	19451.4	18638.2	748.402	4.01542	8422.71	11730.6	8014.71	9389.35	1663.89	17.7211	5572.64	14142.6	12848.7	10854.6	3772.11	34.7511	16006.2	18312.4	15866.8	16728.5	1121.47	6.70395	24960.2	5637.41	23111.2	17902.9	8705.83	48.6279	54288.7	20320.7	21787.4	32132.3	15678.4	48.7934	39690.9	17929.1	26682.1	28100.7	8940.65	31.8165
P60903	Protein S100-A10	25746.8	15574.5	12954.8	18092.1	5517.4	30.4963	22867.1	25898.7	2994.81	17253.5	10158.1	58.8756	4190.67	22089.2	19201.6	15160.5	7845.91	51.7523	88797	79359.4	80384.3	82846.9	4228.11	5.10352	71341	68232.1	76714.7	72095.9	3503.91	4.86006	89350.4	83510.4	70011.5	80957.4	8098.79	10.0038	26829	17937.3	18597.6	21121.3	4044.97	19.1511	27760.1	22312.5	30043.4	26705.3	3243.07	12.1439
P29692	Elongation factor 1-delta	29909.4	12491.3	19169.3	20523.3	7175.05	34.9605	25823.9	14945.4	31890.2	24219.8	7010.03	28.9434	14211.1	23712.5	7392.01	15105.2	6692.73	44.3074	18026.3	19150.6	12414.9	16530.6	2946.21	17.8228	34401.2	83103.6	23009.3	46838	26061.9	55.6427	27559.9	27970.7	8692.18	21407.6	8992.71	42.0071	47842.5	34214.8	36273.8	39443.7	5998.03	15.2065	31718.2	35355.5	37069.4	34714.3	2231.16	6.42722
P39687	Acidic leucine-rich nuclear phosphoprotein 32 family member A	7326.13	3979.37	10315.6	7207.03	2588.12	35.911	14277	12350.3	25066.2	17231.2	5595.76	32.4746	17532.3	5760.36	6180.12	9824.27	5453.12	55.5066	8025.13	9617.48	13853.7	10498.8	2459.76	23.429	19916.7	20553.5	17219.5	19229.9	1445.16	7.51519	12273.6	8861.2	8645.15	9926.64	1661.87	16.7415	15224.3	21109.7	12182.9	16172.3	3705.49	22.9126	20113.6	23209.5	33427.7	25583.6	5688.79	22.2361
Q96D15	Reticulocalbin-3	57381.5	73296.8	85932	72203.4	11681.3	16.1783	62187.7	78056.8	103984	81409.5	17227.1	21.1611	41392.4	35198	53957	43515.8	7804.13	17.934	16449.9	27239.7	27228.1	23639.2	5083.62	21.505	20180.5	58625.3	27359.1	35388.3	16690.4	47.1635	22424.9	33284	24119	26609.3	4770.14	17.9266	59536.6	131273	152123	114311	39655.4	34.6909	42846.7	53924.4	41870.8	46214	5466.65	11.829
P13796	Plastin-2	19141.9	14757.8	22491.3	18797	3166.59	16.8463	15989.5	15392.6	27143.3	19508.5	5404.14	27.7015	8389.92	23788.2	5874.57	12684.2	7918.56	62.4284	27047.5	15449.3	20276.9	20924.5	4757.04	22.7343	60198.5	47252.9	17741.2	41730.9	17767.5	42.5763	18024.9	60166.8	43818.7	40670.1	17347.8	42.6549	76211.8	90007.1	93078.2	86432.4	7334.99	8.48639	40617.3	50975.2	29967.4	40520	8576.65	21.1665
P51991	Heterogeneous nuclear ribonucleoprotein A3	24315.6	9903.82	25937.8	20052.4	7206.64	35.939	19933.1	17714.9	15709.3	17785.8	1725.12	9.69942	6008.56	18580.8	8460.01	11016.5	5441.64	49.3955	17970.3	25633.1	16448.8	20017.4	4019.18	20.0784	17092.5	11727.1	12015.1	13611.5	2464.18	18.1036	20214.1	20572.2	28431.5	23072.6	3792.14	16.4357	13074.6	32607.9	23026.9	22903.1	7974.9	34.8201	35089.7	30708.3	24926.9	30241.6	4162.04	13.7626
P09496	Clathrin light chain A	11590.7	25242.6	3086.62	13306.6	9126.15	68.5835	17497	21985.4	18699.5	19393.9	1897.06	9.78171	13032.5	13044.5	18047.3	14708.1	2361.18	16.0536	21875.1	23138.4	25811.5	23608.3	1641.03	6.95108	22394.7	25088.9	7989.59	18491	7506.66	40.5962	7526.36	9645.42	10429.3	9200.35	1226.18	13.3276	27792.1	41659.4	12151.2	27200.9	12053.9	44.3143	36786.8	25060	21927.3	27924.7	6395.6	22.903
P24844	Myosin regulatory light polypeptide 9	42628.8	37502.8	46265.9	42132.5	3594.67	8.53183	24012.6	40101.3	48964.3	37692.7	10327.9	27.4002	7346.5	20165.8	22107.9	16540.1	6549	39.5948	26533.6	17192.4	29677.2	24467.7	5302.09	21.6697	14499.3	30393.9	20067.2	21653.5	6585.16	30.4115	10896.6	16020.8	28763	18560.1	7511.69	40.4722	48223	58481.7	13456.1	40053.6	19267.9	48.1054	58505.5	69930.1	48425	58953.5	8785.14	14.9018
P18859	ATP synthase-coupling factor 6, mitochondrial	4702.26	10038.7	14194.3	9645.09	3885.08	40.2804	29115.7	11642	24047.2	21601.6	7340.21	33.9799	8287.26	18418.5	16192.1	14299.3	4347.22	30.4016	18528.6	19586.6	14138.7	17418	2358.69	13.5417	13257.1	11392.1	12589.3	12412.8	771.551	6.21576	32158.5	36092.2	8623.05	25624.6	12128.7	47.3322	33115.4	17359.4	27458.8	25977.9	6517.02	25.0868	38092.4	21139.8	20838.7	26690.3	8063.46	30.2112
Q15843	NEDD8	45236.6	24294.3	17121.7	28884.2	11927.9	41.2954	24071.8	17352.4	20144	20522.7	2756.22	13.4301	10317.8	12083.6	19380.2	13927.2	3922.67	28.1655	30541.6	5435.73	43159.1	26378.8	15679.3	59.4389	41800.1	15813.8	36252.8	31288.9	11174.4	35.7137	17955.1	25446.5	15983.5	19795	4076.43	20.5932	47115.8	51914.2	32270.8	43766.9	8361.7	19.1051	59573.3	39646.8	49194.9	49471.7	8137.33	16.4485
P24534	Elongation factor 1-beta	21836.9	26039.6	19100.5	22325.7	2853.86	12.7829	8736.1	12116.7	27917.6	16256.8	8360.12	51.4254	4985.13	4959.05	12593.5	7512.55	3592.77	47.8236	12169.4	23886.5	18044.2	18033.4	4783.49	26.5258	21315	11175.5	3242.79	11911.1	7396.28	62.0956	9001.46	21868.6	19592.8	16821	5606.74	33.3318	38980.2	22939.4	10237.9	24052.5	11760.4	48.8945	21749.4	24010.5	16093.8	20617.9	3329.55	16.1488
P26447	Protein S100-A4	7779.79	11681	8448.73	9303.17	1703.41	18.31	14661.8	14809.3	24417	17962.7	4564.29	25.4098	10216.2	23952.1	12695.3	15621.2	5977.13	38.2629	29504.1	7631.12	19193.1	18776.1	8934.47	47.5843	19121.5	25706.9	33233.9	26020.8	5765.62	22.1578	12885.3	7849.6	26186.9	15640.6	7735.54	49.4581	33233.9	32309.6	38922	34821.8	2923.73	8.39627	43247.4	40771	33873.8	39297.4	3966.07	10.0925
Q92945	Far upstream element-binding protein 2	10231.4	5114.27	11134.6	8826.78	2650.92	30.0326	19744.8	9636.73	17041.5	15474.3	4272.79	27.6121	12841	8427.19	12718.5	11328.9	2052.44	18.1168	15635.7	10114.2	11525.1	12425	2342.26	18.8511	11520.8	14308.7	8336.32	11388.6	2440	21.4249	18796.3	8720.45	21641.9	16386.2	5543.6	33.8309	16121.9	21645.7	36226.9	24664.8	8480.9	34.3846	41910.9	18480.5	25785.6	28725.7	9788.73	34.0766
P02792	Ferritin light chain	9502.67	11793.3	7708.53	9668.16	1671.69	17.2907	6902.09	7349.62	6421.79	6891.16	378.863	5.49781	3311.12	4173.5	3729.16	3737.93	352.123	9.42027	14087.6	13645.5	26310.8	18014.6	5869.05	32.5793	24059	10743.5	23311.8	19371.4	6108.51	31.5336	20005.6	9320.75	14629.8	14652	4362.08	29.7712	9087.25	11211.2	40595.9	20298.1	14378.9	70.8386	26965.2	23368.8	39562.6	29965.5	6943.16	23.1705
P31948	Stress-induced-phosphoprotein 1	5711.24	3251.09	2640.17	3867.5	1327.36	34.321	19936.6	14908.5	6719.44	13854.9	5447.09	39.3154	8719.85	7354.01	5865.69	7313.19	1165.56	15.9378	4162.62	6025.83	9701.67	6630.04	2301.31	34.7104	8264.16	4894.13	11359.9	8172.73	2640.43	32.3078	20834.9	9585.54	11302.2	13907.5	4948.25	35.5796	6542.04	10583.4	14287.6	10471	3163.11	30.2083	14430.8	10898	14002.8	13110.5	1574.24	12.0075
P15311	Ezrin	1686.3	7133.01	7439.82	5419.71	2642.89	48.7644	3174.14	15380.5	9935.5	9496.71	4992.87	52.5747	12912.8	6972.78	5062.11	8315.9	3342.79	40.1976	10569.5	6734.76	7912.25	8405.5	1603.9	19.0816	15111.3	11889.1	15483.4	14161.2	1613.85	11.3962	4890.84	8192.02	12132.6	8405.16	2960.28	35.2198	32071.4	22611.1	25369.6	26684	3972.4	14.8868	18692.3	23094.8	15079.8	18955.6	3277.4	17.2899
Q07955	Serine/arginine-rich splicing factor 1	9761.81	9918.39	9138.46	9606.22	336.878	3.50687	9676.66	8332.02	5807.87	7938.85	1603.71	20.2008	23603.4	10870	21885.1	18786.2	5641.38	30.0294	12352.2	9028.66	4808.1	8729.65	3087.11	35.3635	9120.77	7893.44	6786.17	7933.46	953.517	12.0189	11268.2	3649.04	8149.83	7689.03	3127.55	40.6754	16865.9	19907.9	18158.6	18310.8	1246.54	6.8077	10737.2	25028.7	11710.8	15825.6	6519.74	41.1975
P05109	Protein S100-A8	13227.7	10967.4	14578.6	12924.6	1489.78	11.5267	12430.9	21653	10592.2	14892	4839.26	32.4956	2051.16	8652.51	18488	9730.54	6753.45	69.4047	6802.55	20588	46883.8	24758.1	16626.7	67.1565	11441.9	23392.9	26806.4	20547	6587.42	32.0602	9734.02	25522	26506.9	20587.7	7685.21	37.3292	53447.2	90033.9	79046.7	74176	15328.4	20.6649	16168.8	19368.1	21044.6	18860.5	2022.63	10.7241
Q16363	Laminin subunit alpha-4	22240.3	10721.8	23505.3	18822.5	5751.25	30.5553	20152.7	17979.2	17501.9	18544.6	1153.66	6.22098	21634.8	14588.6	6780.53	14334.6	6066.9	42.3234	42966.3	40848.3	50701	44838.5	4234.64	9.4442	28596	46008.4	18233.7	30946	11460.1	37.0324	31131.3	44605.3	45419.2	40385.3	6552	16.2237	20461.8	25290.3	18355.2	21369.1	2903.02	13.5851	29799	64984	38385.8	44389.6	14978.4	33.7431
Q15084	Protein disulfide-isomerase A6	12018.6	6422.68	11156.8	9866.03	2460.11	24.9351	14395.5	11040.2	12024.5	12486.7	1408.26	11.2781	10433.1	12035.5	10616.8	11028.4	716.023	6.49252	10028	4212.32	11965.3	8735.23	3294.53	37.7154	13889.6	10902.6	15093.4	13295.2	1761.78	13.2512	7127.44	5695.83	13487.2	8770.16	3386.28	38.6114	13381.4	16297.9	7335.88	12338.4	3732.33	30.2497	13477.2	40150.5	21541.8	25056.5	11169.3	44.5766
P98179	RNA-binding protein 3	9339.03	8385.53	6342.97	8022.51	1249.78	15.5784	4006.6	8743.28	12200	8316.63	3358.52	40.3832	1514.79	7832.57	6100.39	5149.25	2665.47	51.7643	14158.2	10738.6	6056.48	10317.8	3320.89	32.1861	7279.1	4633.04	10014.9	7309	2197.22	30.0618	4455.1	3784.52	12736.1	6991.91	4070.98	58.2242	20820.4	16242.6	14805.6	17289.5	2564.68	14.8337	26202.4	13362.9	15050	18205.1	5696.72	31.292
P43121	Cell surface glycoprotein MUC18	10318.1	5193.6	8302.77	7938.15	2107.89	26.5539	8981.74	5532.22	9950.1	8154.69	1896.04	23.2509	4719.32	17877	3306.36	8634.23	6561.03	75.9886	41875.1	35546.1	44708.4	40709.9	3830.18	9.40849	25202.3	31879.5	11477.3	22853	8493.23	37.1645	18735.3	43728.8	30562.5	31008.9	10208.5	32.9211	18947.3	22709.4	15674.9	19110.5	2874.17	15.0397	28333.5	23815.6	19709.5	23952.9	3522.07	14.7042
P01024	Complement C3	21026.6	17319.6	19854.4	19400.2	1547.08	7.97454	22761.3	23181.6	25901.5	23948.2	1391.88	5.81204	18360.3	24107.6	27819.9	23429.3	3891.54	16.6097	15325.1	17905.7	16073.9	16434.9	1084.04	6.59594	22620	15635.9	28186.7	22147.5	5134.73	23.1842	11377.8	10951.3	13779.7	12036.3	1245.01	10.3438	30228.1	13670.8	12153.2	18684	8186.37	43.8148	24748.8	25499.6	23648.9	24632.4	760.015	3.08543
O95994	Anterior gradient protein 2 homolog	28211.5	1318.52	24077	17869	11824.1	66.1708	8362.57	12304.1	14844.4	11837	2666.71	22.5286	9917.64	23079.6	18417.4	17138.2	5448.96	31.7942	4414.67	10237.4	7039.24	7230.45	2380.98	32.9298	14065.4	9118.7	8465.84	10550	2500.03	23.697	17006.4	5787.79	13535.4	12109.9	4689.6	38.7254	4837.55	11945.9	16699.9	11161.1	4874.47	43.6737	40305.7	21688.9	40650.3	34215	8858.38	25.8904
P25398	40S ribosomal protein S12	4861.45	11235.7	17085	11060.7	4991.78	45.1307	9098.12	10532.9	11181.1	10270.7	870.352	8.47412	8218.03	4531.91	7555.82	6768.58	1604.51	23.7052	13796.8	13438.2	9291.39	12175.5	2044.59	16.7927	10943.1	7743.83	21692	13459.6	5965.86	44.3241	11656.8	12363.5	10067.1	11362.5	960.322	8.4517	18857.4	7514.45	14113.7	13495.2	4651.37	34.4668	31764.6	22917.1	23677.8	26119.8	4003.54	15.3276
P31942	Heterogeneous nuclear ribonucleoprotein H3	9659.68	6188.29	5656.77	7168.25	1775.02	24.7623	8957.65	10347.8	9667.29	9657.57	567.553	5.87676	4501.99	5749.98	3637.77	4629.91	867.039	18.7269	11547.1	14651.6	13960	13386.2	1330.76	9.94124	18726.8	11590.5	7688.41	12668.6	4570.45	36.0771	17202.9	6799.43	10183.2	11395.2	4332.81	38.0232	17067.6	14273.9	9588.31	13643.3	3085.79	22.6177	12986.5	17794.4	14838.1	15206.4	1980	13.0209
P06454	Prothymosin alpha	33680.2	28215.8	7656.33	23184.1	11204.1	48.3268	13109.5	43505.4	7337.84	21317.6	15865.1	74.4225	8534.04	50034.6	62064.8	40211.2	22931.2	57.027	13749.1	5942.69	73364.5	31018.8	30112.1	97.0771	29764.3	44580.3	20366.4	31570.3	9967.41	31.5721	12606.3	66244.6	16933.6	31928.2	24329.6	76.201	18503.3	34384.3	19974.6	24287.4	7164.79	29.5	75668.3	79404.6	26773.8	60615.6	23978.3	39.558
Q13435	Splicing factor 3B subunit 2	2694.16	5280.14	10529.8	6168.02	3259.9	52.8517	7891.31	15160.9	4972.98	9341.74	4283.8	45.8565	6170.49	9729.66	3410.78	6436.98	2586.55	40.1826	26232.8	7880.65	3214.5	12442.6	9935.43	79.8498	34784.5	25865.7	13444.5	24698.3	8751.04	35.4318	30932	21499.3	24488.8	25640	3935.99	15.351	13436.4	14400.2	15714.7	14517.1	933.766	6.43218	21040	37020.5	15088.6	24383	9260.48	37.9792
Q15717	ELAV-like protein 1	21741.6	23973.4	9189.44	18301.5	6507.29	35.5561	12631.4	31774.9	32066.8	25491	9093.91	35.6749	3823.23	21906.7	6718.82	10816.2	7930.72	73.3223	10490	8225.99	16557.7	11757.9	3517.57	29.9167	15417.9	9224.21	6878.03	10506.7	3602.38	34.2865	20406	12122	4433.91	12320.6	6522.11	52.9364	20910.7	15595.2	23401.7	19969.2	3255.78	16.304	20634.7	16441.5	13026.3	16700.8	3111.52	18.631
Q14011	Cold-inducible RNA-binding protein	12554.3	33042.6	22595.7	22730.9	8364.87	36.7996	17297	12300.4	39652.8	23083.4	11892.6	51.5201	12461.8	18164.1	17143.2	15923	2482.72	15.592	12201.2	61736.2	36994	36977.1	20222.6	54.6895	35385.2	26565.5	19128.9	27026.5	6644.59	24.5854	10242.1	9509.14	71239.4	30330.2	28928.7	95.3792	18850.7	31313.5	42222.2	30795.5	9548.42	31.0059	41750.2	19536.6	98127.2	53138	33079.5	62.2521
P68036	Ubiquitin-conjugating enzyme E2 L3	6073.47	5730.47	4500.52	5434.82	675.327	12.4259	12546	7751.96	7088.23	9128.72	2431.51	26.6358	4360.62	2072.34	4071.95	3501.64	1017.51	29.0581	3280.62	13647.3	22686.5	13204.8	7928.61	60.0434	12611.9	12894.8	25371	16959.2	5949.15	35.0791	25161.4	6391.9	7606.21	13053.2	8576.14	65.7016	15203	17712.5	8708.51	13874.7	3793.97	27.3446	9058.31	13587.2	10702.7	11116.1	1871.86	16.8392
O43707	Alpha-actinin-4	21272.1	17408.9	13608.3	17429.7	3128.76	17.9507	13680.2	15177.4	14561.8	14473.1	614.415	4.24522	20091.2	18300.1	21559.9	19983.7	1332.97	6.67028	5987.59	3947.8	2784.15	4239.85	1324	31.2276	7215.7	6051.5	8644.07	7303.76	1060.24	14.5164	5269.64	5793.58	10435.1	7166.1	2321.4	32.3942	17523.6	6963.86	13239.7	12575.7	4336.49	34.483	14620.8	22010.1	17611	18080.6	3034.89	16.7853
P23246	Splicing factor, proline- and glutamine-rich	5971.11	11469.8	5579.87	7673.59	2689.06	35.0431	6241.92	11995.1	2996.63	7077.88	3720.86	52.5703	21948.6	11308.5	5198.65	12818.6	6920.99	53.9919	12923.1	6110.39	10908.8	9980.76	2857.65	28.6315	8883.91	20347.8	20112.9	16448.2	5349.62	32.5241	7786.11	5062.44	7663.96	6837.5	1256.15	18.3715	16842.1	15589.4	13247.1	15226.2	1489.96	9.78552	26987	29075.3	37217.8	31093.4	4413.76	14.1952
Q07021	Complement component 1 Q subcomponent-binding protein, mitochondrial	11265.1	8029.19	14453.1	11249.1	2622.57	23.3136	32186.4	12171.4	21734.6	22030.8	8173.76	37.1015	15626.8	12198	9388.32	12404.4	2551.02	20.5655	16564.6	19253	18283	18033.5	1111.62	6.16419	18136.9	18877	15300.7	17438.2	1541.37	8.83904	15850.9	20459.2	18614.6	18308.2	1893.8	10.344	22237	21465.2	34721.4	26141.2	6075.28	23.2402	21320.9	27427.8	23643.1	24130.6	2516.86	10.4302
P00734	Prothrombin	14270.2	10183.5	14435.8	12963.2	1966.68	15.1713	14772	22344	29429.4	22181.8	5984.92	26.9813	20602.7	16216.2	16201.6	17673.5	2071.3	11.7198	12060.8	6702.12	25126.7	14629.9	7738.04	52.8921	21825.2	14730.2	22124.1	19559.8	3417.24	17.4707	21919.2	12644.2	19212.3	17925.2	3894.35	21.7256	40874	26064	18405.3	28447.8	9326.37	32.7842	15766	28016.3	22509.3	22097.2	5009.66	22.671
Q15637	Splicing factor 1	7068.58	5674.78	4660.49	5801.29	987.16	17.0162	8062.49	10507	10467.3	9678.91	1143.1	11.8102	5232.88	6982.72	6361.63	6192.41	724.32	11.6969	5125.7	7208.09	8738.61	7024.13	1480.69	21.08	8617.2	8570.88	5344.34	7510.8	1532.04	20.3978	12803.9	13551.2	7125.92	11160.4	2869.04	25.7075	17389.2	8519.23	7298.88	11069.1	4496.65	40.6235	20490.3	26256.6	29394.6	25380.5	3687.59	14.5292
Q9ULZ3	Apoptosis-associated speck-like protein containing a CARD	20365	10609.6	16241.1	15738.5	3998.44	25.4054	21017.3	16660.4	19987.1	19221.6	1859.26	9.67275	11050.6	5111.3	12691.5	9617.81	3256.23	33.8563	31663.5	12976.1	11326.2	18655.3	9222.82	49.4382	24922.5	31843.8	15486.6	24084.3	6704.04	27.8357	14922.6	14572.7	23176.3	17557.2	3975.87	22.6452	11610.6	24241	30962.4	22271.3	8022.19	36.0203	27531.4	43017.2	44614	38387.5	7704.07	20.0692
P02753	Retinol-binding protein 4	12155.2	8697.29	7765.25	9539.25	1888.49	19.797	14049.6	18432.2	12594.4	15025.4	2481.14	16.513	9627.89	9865.28	9920.24	9804.47	126.86	1.2939	9122.46	13028	7029.7	9726.72	2485.8	25.5564	15759.1	14680	25043.4	18494.2	4651.92	25.1534	11621.7	14646.8	10127.5	12132	1879.94	15.4958	22044.1	14408.2	17054.9	17835.7	3165.86	17.7501	28175.1	29786.3	35482.1	31147.8	3134.57	10.0635
P55008	Allograft inflammatory factor 1	20982.1	14744.2	3967.73	13231.3	7027.98	53.1161	15972.4	12894.9	19137.8	16001.7	2548.71	15.9277	9147.53	9488.5	8426.95	9021	442.514	4.90538	15634.1	15093.3	18395.4	16374.3	1446.1	8.83151	36118	35859.8	31444.3	34474	2144.94	6.22191	24716.3	18361	37999.9	27025.8	8182.16	30.2754	49556.6	27417.9	33854.5	36943	9298.19	25.169	32013	52930.5	29441.5	38128.3	10519.2	27.589
P01591	Immunoglobulin J chain	11724.1	6088.04	12259.7	10024	2791.69	27.8502	11463.9	7301.09	6437.47	8400.81	2194.43	26.1216	24772.3	10827	2478.42	12692.6	9196.54	72.4561	8422.54	3543.89	8533.14	6833.19	2326.33	34.0445	18979.8	23802	21392.8	21391.5	1968.64	9.20289	25555	18419.3	12328	18767.4	5405.51	28.8026	41421.2	27231.5	13029.8	27227.5	11590.7	42.5699	59422.7	69830	35922.4	55058.4	14182.5	25.7591
Q16629	Serine/arginine-rich splicing factor 7	7834.18	7999.05	8013.06	7948.76	81.2237	1.02184	19748.6	10740	19376.9	16621.8	4161.85	25.0385	9057.19	9675.16	25603.5	14778.6	7658.51	51.8215	25195.5	11568.2	12146.1	16303.3	6292.19	38.5947	15451.4	16247.6	12656	14785	1540.15	10.417	5224.44	16101.6	14388.8	11904.9	4775.29	40.1119	23419.7	11248.3	16732.2	17133.4	4977.02	29.0486	26924.6	15390.2	25839.1	22717.9	5200.43	22.8913
P16989	Y-box-binding protein 3	5250.05	4705.33	6856.21	5603.86	913.038	16.293	15317.8	9008	11825.5	12050.4	2580.87	21.4172	14303.1	11624.9	9414.59	11780.9	1998.75	16.9661	8516.02	8464.63	9439.35	8806.66	447.866	5.08554	14867.7	16033.1	12487.5	14462.8	1475.55	10.2024	7438.64	4199.28	12410.4	8016.11	3376.95	42.127	18471.9	13297.1	30070	20613	7012.86	34.0216	27172.2	33694	20226.9	27031	5498.82	20.3426
P13639	Elongation factor 2	15806.1	38109.3	8199.88	20705.1	12692.3	61.3007	18202.4	28974.9	14201.2	20459.5	6238.93	30.494	21507.6	16106.7	16814.6	18142.9	2396.62	13.2097	22864.8	9515.77	26481.1	19620.5	7296.09	37.186	23320.8	38218.5	43137.7	34892.3	8425.17	24.1462	11476.5	11831	9338.87	10882.1	1100.79	10.1156	36569.5	17392.9	51257.6	35073.3	13865.6	39.5332	82857	65420.6	72823.4	73700.4	7145.31	9.69509
Q9P2E9	Ribosome-binding protein 1	21433	20536	37567.7	26512.3	7825.95	29.5182	2330.3	11335.6	7367.79	7011.23	3685.04	52.559	11401.9	17395.5	894.245	9897.21	6820.11	68.9094	6080.02	12713.9	15249.1	11347.7	3865.93	34.068	12971.4	7119.69	12392.7	10827.9	2632.74	24.3143	17516.5	3962.9	12924.6	11468	5628.27	49.0781	14387.6	16216.1	10167.9	13590.6	2532.67	18.6355	35037.5	22988.2	22842.1	26955.9	5714.84	21.2007
P13473	Lysosome-associated membrane glycoprotein 2	14812.4	10079.9	9874.62	11589	2280.85	19.6812	20407.4	31544.3	25345.6	25765.8	4556.31	17.6836	24594.9	9514.79	7303.76	13804.5	7683.17	55.6571	6718.99	13375.2	7366.29	9153.51	2996.89	32.7404	31515.4	18900.3	13054.3	21156.7	7703.72	36.4127	13027	8134.15	9914.7	10358.6	2022.03	19.5202	17352.3	9981.08	18715.9	15349.8	3836.85	24.9961	27173.1	20376	17699.3	21749.5	3987.72	18.3348
P36578	60S ribosomal protein L4	40950.6	7685.04	31062.2	26566	13947.8	52.5026	3556.23	4862.53	5147.29	4522.02	692.741	15.3193	4569.7	10008.1	4093.95	6223.92	2682.86	43.1056	37800.9	7577.86	1826.31	15735	15778.6	100.277	24235.8	12243.7	10474.8	15651.4	6112.9	39.0565	14464.1	16240.3	4418.86	11707.7	5204.78	44.4559	12328.1	9818.82	25579.1	15908.7	6914.36	43.4628	16066.6	22700.5	22389.7	20385.6	3056.62	14.994
Q13185	Chromobox protein homolog 3	20551.9	21259.7	8800.84	16870.8	5713.64	33.867	21237.8	21235.3	11242.1	17905.1	4711.41	26.3133	12642.1	12068.6	8703.64	11138.1	1737.28	15.5976	13302.8	21883.5	11839.6	15675.3	4430.28	28.2628	15298.2	10915.5	26913.7	17709.1	6750.07	38.1163	9521.03	7114.88	15814.9	10816.9	3668.06	33.9103	15760.9	15874.8	24824.8	18820.1	4246.16	22.5618	38757	21809.5	22888.2	27818.2	7747.4	27.8501
Q9P1F3	Costars family protein ABRACL	6669.32	10788.7	4170.96	7209.68	2728.58	37.8461	5961.51	7841.9	10486.7	8096.71	1856.18	22.9251	2064.76	5008.31	9400.11	5491.06	3014.03	54.8899	800.741	7542.19	7070.63	5137.85	3072.84	59.8078	6535.44	6406.36	4289.23	5743.68	1029.8	17.9293	6960.88	6745.74	8055.88	7254.17	573.659	7.90799	26932.1	30924.2	17326.9	25061.1	5706.56	22.7706	37316.2	45802.3	52404.3	45174.3	6175.66	13.6708
P16070	CD44 antigen	18343.9	13382.8	23810.1	18512.3	4258.6	23.0042	17486.8	15576.4	22565.3	18542.8	2949.27	15.9052	3727.48	2028	15059	6938.15	5784.05	83.3659	15282	8600.57	13531.2	12471.2	2828.77	22.6823	9135.89	10298.1	17309.4	12247.8	3610.42	29.4781	22638.1	17532.5	19347.4	19839.3	2113.16	10.6514	29917.6	45538.6	32318.9	35925	6868.12	19.1179	10188.1	14962.1	14403.3	13184.5	2131.02	16.1631
P50552	Vasodilator-stimulated phosphoprotein	10111	18233.9	11626.2	13323.7	3526.69	26.4693	20874.7	4307.59	4885.3	10022.5	7677.26	76.6001	6883.71	7387.8	7249.63	7173.72	212.682	2.96474	3235.11	7090.81	5544.72	5290.22	1584.34	29.9484	23419.7	5494.12	5810.35	11574.7	8376.67	72.3703	2972.24	16258.3	14930.5	11387	5974.78	52.4702	34732.9	20815.1	46427.7	33991.9	10469.4	30.7998	17409.2	31710.2	30253	26457.5	6425.67	24.2868
P02794	Ferritin heavy chain	7741.86	5322.2	11886.1	8316.71	2710.35	32.5892	2612.97	4968.61	8757.91	5446.5	2531.32	46.476	5815.58	6625.54	6303.58	6248.24	332.973	5.32908	7597.56	3595.16	7774.37	6322.36	1929.77	30.523	5142.34	11298.8	5817.89	7419.69	2756.8	37.1552	3916.92	4680.58	6541.76	5046.42	1102.37	21.8446	11917.7	6836.35	11703.1	10152.4	2346.42	23.1121	9057.18	12120.2	22461.6	14546.3	5734.93	39.4252
P61769	Beta-2-microglobulin	7702.91	7211.62	9385.68	8100.07	930.928	11.4928	9587.52	3058.49	7402.83	6682.95	2713.64	40.6054	5684.16	7849.5	2415.45	5316.37	2233.64	42.0143	2270.43	11979.3	8327.36	7525.7	4003.96	53.2038	9513.32	11307	8788.74	9869.69	1058.51	10.7249	2103.22	13284.2	9109.87	8165.77	4613.19	56.4942	16373	17265.9	9717.37	14452.1	3367.74	23.3028	7924.22	16441.3	17077.5	13814.3	4173.04	30.208
P00325	Alcohol dehydrogenase 1B	7402.83	4535.97	7419.37	6452.72	1355.36	21.0045	16028.9	13622.2	3985.7	11212.3	5203.56	46.4095	5588.92	23535.6	19448.5	16191	7680.23	47.4352	5819.48	25954	3836.45	11870	9991.74	84.1767	21618.5	25187.5	3223.68	16676.6	9623.57	57.7071	14339.7	3862.27	24429.1	14210.3	8396.85	59.0897	16880.4	12322.1	28379.9	19194.1	6756.64	35.2016	30656	18480.6	25878.6	25005.1	5008.8	20.0311
P00915	Carbonic anhydrase 1	28653	33479.4	28017.4	30049.9	2438.84	8.11597	21733.9	20758.9	24508.7	22333.9	1588.56	7.11279	6248.8	48273.2	62314.9	38945.6	23820.2	61.1628	5018.59	21139.1	27756.5	17971.4	9549.14	53.1352	28718.1	20398.2	17936.4	22350.9	4613.12	20.6395	40279.8	25244.7	17193.1	27572.5	9567.76	34.7004	30753.3	27485.5	31579.4	29939.4	1767.65	5.90409	39286.4	42168.6	40003.5	40486.1	1225.17	3.02614
P63220	40S ribosomal protein S21	6013.05	6217.93	6092.26	6107.75	84.3583	1.38117	7854.67	14012.2	4093.32	8653.4	4088.56	47.2481	10808.9	5833.9	5196.56	7279.78	2508.98	34.4651	2898.6	7991.72	6139.54	5676.62	2104.87	37.0796	13432.1	7520.64	12000.3	10984.4	2518.01	22.9236	7758.83	7271.41	6115.26	7048.5	689.251	9.77869	24968.5	17151.9	13772.4	18630.9	4688.92	25.1674	22522.2	15625	19714.5	19287.2	2831.96	14.6831
P07919	Cytochrome b-c1 complex subunit 6, mitochondrial	11139.8	8197.02	7070.58	8802.47	1715.53	19.4892	7936.77	4981.15	8289.75	7069.22	1483.5	20.9854	2415.5	3483.33	2899.74	2932.86	436.568	14.8854	12271.9	8546.56	13785.9	11534.8	2201.54	19.0861	13817.4	19614.1	9413.09	14281.5	4177.44	29.2506	11034.3	5322.8	22698.2	13018.4	7230.89	55.5434	10498.7	14690.1	14458.1	13215.6	1923.51	14.5548	16399.9	17818.5	18252.1	17490.2	790.985	4.52245
P07305	Histone H1.0	1412.46	4947.52	6502.13	4287.37	2129.64	49.6724	17296.1	6339.53	2939.64	8858.42	6125.66	69.1506	3683.79	2067.64	3170.89	2974.11	674.305	22.6725	2071.64	6717.97	7742.73	5510.78	2467.56	44.777	3514	13522.5	8845.41	8627.31	4088.88	47.3946	7311.97	5900.52	5666.19	6292.89	726.917	11.5514	14430.5	10288	23833.6	16184.1	5667.28	35.0176	8388.21	12930	8106.07	9808.09	2210.52	22.5377
Q99584	Protein S100-A13	23380.5	15563.1	5210.1	14717.9	7442.06	50.5647	24394.5	10993.9	16056.7	17148.4	5524.98	32.2187	12736.4	8271.05	20224.9	13744.1	4931.88	35.8836	11037.3	2273.28	8373.73	7228.09	3668.44	50.7526	12496.2	12313.6	22083.1	15631	4562.96	29.1918	10508.2	17390.9	9842.52	12580.6	3412.29	27.1235	20628.9	15152.8	32481.4	22754.4	7232.26	31.7841	24837.3	25254.2	19081.8	23057.8	2816.59	12.2154
P61960	Ubiquitin-fold modifier 1	4495.25	6534.62	4643.25	5224.37	928.452	17.7716	10390.7	8540.73	8047.96	8993.13	1008.51	11.2142	11712.3	4397.81	1530.35	5880.17	4286.9	72.9044	12645.7	3178.66	19953.6	11926	6867.24	57.582	10271.8	12023.1	9034.28	10443.1	1226.16	11.7414	11366.8	23092.7	8086.03	14181.8	6441.7	45.4222	24850.4	9358.31	11480	15229.6	6857.87	45.0299	33035.9	12253.6	20997.3	22095.6	8519.82	38.5589
P43487	Ran-specific GTPase-activating protein	19012.1	9157.51	3532.53	10567.4	6397.67	60.5416	13291.6	8573.24	19214.7	13693.2	4353.62	31.794	16103.9	6231.35	8985.94	10440.4	4159.61	39.8414	10957.9	12132.6	17498.9	13529.8	2847.24	21.0443	22629.3	23302.1	12125.7	19352.4	5117.42	26.4433	7549.91	1805.79	7495.71	5617.14	2695.12	47.9803	27418.8	18744.3	9074.54	18412.5	7492.68	40.6933	16778.3	17327.2	17218.9	17108.1	237.38	1.38753
Q01523	Defensin-5	10132.6	1806.88	1042.35	4327.27	4116.83	95.1368	6428.75	5290.44	23022.3	11580.5	8103.91	69.979	8544.03	5620.77	3122.68	5762.5	2215.53	38.4473	6421.89	9204.21	1786.26	5804.12	3059.71	52.7162	10288.3	6872.61	2697.51	6619.46	3104.08	46.8932	7841.87	21050.3	2178.22	10356.8	7907.06	76.3466	19891.3	8002.31	19683.2	15859	5556.14	35.0347	19270.3	25623.7	19828.2	21574.1	2872.55	13.3148
O60506	Heterogeneous nuclear ribonucleoprotein Q	3848.85	11361.7	10193.5	8468.03	3300.88	38.9805	6261.22	10340.2	8477.84	8359.76	1667.33	19.9448	3656.6	9117.94	8689.2	7154.58	2479.63	34.658	7856.38	2531.09	3540.75	4642.74	2309.47	49.7436	12804.5	10197.6	11199.2	11400.4	1073.74	9.4184	9386.83	10236.6	9116.87	9580.11	477.137	4.98049	13025.8	13452.7	7444.45	11307.7	2737.26	24.2071	22503.9	25398.1	21131.2	23011.1	1778.47	7.72877
P35659	Protein DEK	14468.5	5973.58	7674.92	9372.34	3669.88	39.1565	11568.2	9819.58	3993.23	8460.35	3238.4	38.2774	22064.3	9391.15	5361.68	12272.4	7116.65	57.9893	13798.2	1901.65	13674.4	9791.45	5579.16	56.9799	16092.7	30770.2	14430.8	20431.2	7342.15	35.936	15153.7	10063.6	1386.74	8868.02	5683.58	64.0907	41704.7	7597.7	22208.8	23837.1	13971.6	58.6131	22516.8	17611.1	27915.4	22681.1	4208.31	18.5542
P07814	Bifunctional glutamate/proline--tRNA ligase	1886.61	6403.54	5023.1	4437.75	1889.91	42.5871	5863.88	5380.53	2329.78	4524.73	1564.56	34.5779	2948.74	5800.01	601.196	3116.65	2125.72	68.2055	3428.62	2070.6	5702.38	3733.87	1498.3	40.1272	8610.35	4051.47	4142.9	5601.57	2127.86	37.9868	9225.18	8979.61	2839.16	7014.65	2954.22	42.115	6926.07	8011.16	5355.89	6764.37	1090.02	16.1142	18013.7	11988.9	13940.8	14647.8	2509.92	17.1351
P34931	Heat shock 70 kDa protein 1-like	51046.4	34863.1	25455.8	37121.7	10568.7	28.4703	42094.9	38844.2	24248.9	35062.7	7760.78	22.134	57293.1	56066.9	26145.1	46501.7	14403	30.973	15384.1	7474.01	8628.39	10495.5	3488.73	33.2403	19181.7	27023.5	18220	21475.1	3942.96	18.3607	13791.7	17282.1	13588.2	14887.4	1695.37	11.388	32381.8	34781.8	25700.2	30954.6	3842.45	12.4132	30212.7	19380.4	29372.4	26321.8	4920.31	18.6929
P38646	Stress-70 protein, mitochondrial	2513.55	9361.35	4626.11	5500.33	2863.13	52.0538	7311.88	10005.9	3395.76	6904.51	2713.9	39.3061	1927.72	841.684	6740.37	3169.93	2563.32	80.8638	4316.3	11431	8547.08	8098.13	2921.86	36.0807	17851.9	10172	19772.3	15932	4147.72	26.0338	2152.67	7164.42	10630.3	6649.12	3480.09	52.3391	20872.4	21427.6	20772.7	21024.2	288.083	1.37024	95369.3	18791	16174	43444.8	36731.7	84.5481
P00167	Cytochrome b5	15098.9	5902.06	12094.9	11032	3829.08	34.709	9193.14	4630.96	1846.24	5223.45	3028.48	57.9785	1616.39	4937.76	14654.6	7069.58	5532.15	78.2529	6967.27	17348	8265.08	10860.1	4618.12	42.5237	6464.27	5747.52	5539.68	5917.16	396.062	6.69345	10388.6	5896.39	2127.38	6137.47	3376.95	55.0219	11683.3	10255.2	7741.66	9893.41	1629.39	16.4694	16982.9	11314.7	21561.6	16619.7	4191.13	25.2178
P55795	Heterogeneous nuclear ribonucleoprotein H2	11612.4	14467.1	23785.5	16621.7	5197.93	31.272	10347.4	10254.3	8330.12	9643.94	929.79	9.64118	19226	8957.58	1180.26	9787.96	7390.52	75.5062	13651.7	14589.5	12264.5	13501.9	955.063	7.07353	18746.3	10006.6	17137.6	15296.8	3797.94	24.8283	4756.09	15943.3	11421.5	10707	4595.04	42.9163	17970.4	14945	12749.3	15221.6	2140.45	14.062	16984.6	28738.1	39582.3	28435	9227.98	32.4529
Q13283	Ras GTPase-activating protein-binding protein 1	10423.8	13864.2	5665.62	9984.56	3361.45	33.6665	10807.2	17595.4	11213.6	13205.4	3108.64	23.5407	18212	15634.6	8538.79	14128.4	4090.14	28.9497	11395.3	7217.88	7324.76	8646	1944.57	22.491	10826.9	6797.68	16433.1	11352.5	3951.15	34.8041	8443.27	8697.01	3788.24	6976.17	2256.59	32.3471	17138.3	19057.8	24642.7	20279.6	3183.14	15.6963	21511.4	21138	10825.9	17825.1	4951.54	27.7785
O15347	High mobility group protein B3	9545.75	21795.6	9435.85	13592.4	5800.73	42.6763	5303.13	24821.7	7343.26	12489.4	8759.98	70.1395	10045.1	22685.3	19659.8	17463.4	5388.96	30.8586	18101.2	7298.23	9521.15	11640.2	4657.9	40.0156	14219.2	11463.9	22555.7	16079.6	4715.41	29.3254	15638.9	9517.26	10898.9	12018.4	2621.52	21.8127	12834.1	16814.7	16626	15425	1833.59	11.8872	105075	185731	132393	141066	33494	23.7434
Q9BX66	Sorbin and SH3 domain-containing protein 1	9045.79	12116.6	10505	10555.8	1254.17	11.8813	13277.5	10622.1	8464.33	10788	1968.48	18.2469	12687.5	6340.81	6028.45	8352.26	3068.14	36.7343	71593	13201.7	14558.4	33117.7	27211.8	82.1668	18078.7	64363.1	18448.2	33630	21732.1	64.6213	16678.4	41275.1	12506.6	23486.7	12693.1	54.0438	17277.1	22652.9	40451.2	26793.7	9903.53	36.9621	24083.3	35530.6	24564.2	28059.4	5286.6	18.8408
P46109	Crk-like protein	4610.14	6690.06	10064.7	7121.62	2247.61	31.5604	7841.9	12206.4	7123.16	9057.16	2246.11	24.7993	6337.79	17827.9	4663.73	9609.81	5851.13	60.887	6831.52	14398	4090.98	8440.17	4358.87	51.6443	10955.3	13981.2	5331.9	10089.5	3583.74	35.5197	7223.28	6269.67	9948.75	7813.9	1558.96	19.9511	15806.9	16243.8	11983.9	14678.2	1913.5	13.0363	14227.8	17326.5	20466.9	17340.4	2547.11	14.6889
Q15746	Myosin light chain kinase, smooth muscle	11097.5	11461.1	6046.07	9534.89	2471.43	25.9199	23048.2	7925.26	12267	14413.5	6357.74	44.1096	6471.45	5527.8	2315.05	4771.43	1779.13	37.2872	19006.8	16641.3	17012.1	17553.4	1038.8	5.91793	24286.8	26165.9	23782.5	24745.1	1025.58	4.14457	24888	12197.2	11903.9	16329.7	6052.81	37.0663	24800.8	22953.8	12961.8	20238.8	5200.55	25.696	19352.4	24720.1	15432.7	19835.1	3806.88	19.1927
Q9NR12	PDZ and LIM domain protein 7	32533.1	30216.6	29464.6	30738.1	1305.85	4.24831	34980.8	45483.8	34053.3	38172.6	5183.62	13.5794	26198	12229.5	19141.2	19189.6	5702.72	29.7178	9774.8	5919.79	12539.6	9411.4	2714.72	28.845	14415	11804.1	11449	12556	1322.44	10.5324	20943.9	7096.2	6714.25	11584.8	6619.73	57.1416	74083	65930.8	72872.5	70962.1	3591.8	5.06158	21720.1	26108.1	19285.5	22371.2	2823.12	12.6194
Q9H299	SH3 domain-binding glutamic acid-rich-like protein 3	3425.01	5384.74	7565.27	5458.34	1691.05	30.9811	4928.74	16782.6	11504.4	11071.9	4848.99	43.7953	8908.03	6352.35	5722.68	6994.35	1377.38	19.6927	7521.5	13570.9	5330.43	8807.6	3484.9	39.567	7137.2	4896.33	12476.9	8170.14	3179.78	38.9195	15390.7	5240.92	10968.5	10533.4	4155.03	39.4464	17610.6	12054.5	27301.3	18988.8	6300.31	33.179	15262.5	20439.2	22621.7	19441.1	3086.19	15.8745
P62258	14-3-3 protein epsilon	9242.89	30650.7	11590.8	17161.4	9586.37	55.8599	12836.3	15073.6	4215.3	10708.4	4681.27	43.7159	13998.6	16516.2	7672.91	12729.2	3720.17	29.2254	7216.96	8188.15	6980.53	7461.88	522.541	7.00281	6832.23	17078.2	6520.73	10143.7	4905.07	48.3557	15037.2	9916.44	11482.2	12145.3	2142.49	17.6405	20386.2	10162.5	22840.3	17796.3	5490.1	30.8497	16188.3	60393.5	70119.2	48900.3	23469.2	47.9939
Q14157	Ubiquitin-associated protein 2-like	5595.13	9317.58	4561.22	6491.31	2042.56	31.4661	7586.59	10919.3	17062.6	11856.2	3924.87	33.1041	5347.12	4848.31	1555.87	3917.1	1682.01	42.9403	4294.7	19815.1	2016.67	8708.81	7908.18	90.8067	11553.8	9464.16	25602.2	15540	7165.98	46.113	4353.1	3661.49	16598.3	8204.31	5942.18	72.4276	11243.8	7018.15	10996.3	9752.77	1936.3	19.8539	36918.6	31166.8	16910.7	28332	8410.55	29.6857
Q96RU3	Formin-binding protein 1	16443.4	31702.8	13302.7	20483	8036.56	39.2353	10565.1	40114	10584	20421.1	13925.1	68.1897	14724.5	35565.1	830.114	17039.9	14274.7	83.7723	11332.5	16167.6	8483.68	11994.6	3171.7	26.4428	16809.8	13572.8	13999.4	14794	1436	9.70666	25396.4	5365.2	17919.8	16227.2	8264.83	50.9321	29737.8	45777.5	21428.6	32314.6	10106	31.2738	11986.4	19920	31386.8	21097.7	7963.84	37.7474
O75531	Barrier-to-autointegration factor	32851.9	31314.9	36414.5	33527.1	2135.94	6.37079	37184.6	38818.6	10078.6	28693.9	13179.9	45.9329	24241.9	24429.2	20249.4	22973.5	1927.74	8.39112	25058.8	4159.89	4613.68	11277.4	9746.62	86.4258	21599.9	28948.2	4173.13	18240.4	10389.6	56.9592	31453.5	25753.8	24876	27361.1	2915.88	10.657	5506.87	12235.3	9110.19	8950.8	2749.2	30.7146	56298.3	30294.9	53940	46844.4	11741.8	25.0656
Q04637	Eukaryotic translation initiation factor 4 gamma 1	4415.13	11866	9063.73	8448.28	3072.78	36.3716	28870.1	19763.6	11830.5	20154.7	6961.88	34.5422	10551.6	9901.62	13572	11341.7	1599.21	14.1002	8160.22	58913.4	34498.1	33857.2	20724.9	61.2125	14075.5	18650.9	7100.28	13275.6	4749.33	35.775	27082.6	22348.1	6306.35	18579	8890.73	47.8536	20953.3	16667.1	11223	16281.2	3981.73	24.4561	12148.3	18788.3	12864.7	14600.4	2975.67	20.3807
P08133	Annexin A6	18796.1	10522.6	16283.6	15200.7	3463.35	22.7841	8340.2	7841.29	11258.1	9146.53	1506.93	16.4754	15947.4	11080.5	4659.32	10562.4	4622.88	43.7674	6215.19	9435.45	8466.84	8039.16	1349	16.7804	12758.3	3282.56	8513.64	8184.82	3875.42	47.3488	12082.7	9739.83	10739	10853.9	959.935	8.84418	14114.2	12015.9	16994.4	14374.8	2040.81	14.1971	17176.6	31454.2	20465.1	23032	6104.86	26.506
P14174	Macrophage migration inhibitory factor	59985.9	48843.5	55935.1	54921.5	4604.96	8.38462	27894.5	39359.5	49259.7	38837.9	8730.09	22.4783	68475.8	62766.3	68921.6	66721.2	2802.47	4.20027	16379.9	3544.04	5861.54	8595.17	5585.37	64.9827	18165.8	14927.5	9258.36	14117.2	3681.3	26.0767	12586.8	5847.95	2723.01	7052.57	4115.96	58.3611	13080.7	24233.5	9014.12	15442.8	6433.87	41.6626	14339	11524.3	29650.2	18504.5	7964.52	43.041
P23193	Transcription elongation factor A protein 1	6875.29	5290.31	4875.86	5680.49	861.629	15.1682	8261.81	6773.34	7065.99	7367.05	643.875	8.73993	4482.91	4922.31	3521.47	4308.9	584.979	13.5761	6603.83	5568.54	5062.08	5744.82	641.644	11.1691	13067.2	6988.88	22975	14343.7	6588.42	45.9326	3415.98	10743.9	9648.72	7936.21	3227.41	40.6669	4639.3	7826.5	11837.9	8101.24	2945.23	36.3554	10168.6	9394.54	19308.9	12957.4	4502.34	34.7473
P02760	Protein AMBP	4115.06	6189.03	23639.4	11314.5	8756.07	77.388	7921.12	7514.07	4891.57	6775.59	1342.52	19.8141	4020.92	14113.3	8921.25	9018.5	4120.78	45.6925	9287.84	13731.3	15376.1	12798.4	2571.58	20.0929	6679.05	20367.3	18417.5	15154.6	6045.75	39.8938	28545.7	24121.7	9382.21	20683.2	8192.57	39.6098	11572	9106.73	8524.27	9734.35	1321.03	13.5708	13586.8	15609.1	18386.2	15860.7	1967.4	12.4042
Q12805	EGF-containing fibulin-like extracellular matrix protein 1	5090.03	3387.16	4875.02	4450.73	757.168	17.0122	3422.03	5923.97	4813.19	4719.73	1023.55	21.6866	5793.89	6205.96	7553.51	6517.79	751.438	11.529	6688.97	5744.3	11869.3	8100.87	2692.47	33.2368	17141.3	9432.41	15643.7	14072.5	3337.49	23.7165	15415.8	13012.1	6278.34	11568.7	3867.44	33.4301	11369.8	7444.41	7390.48	8734.89	1863.28	21.3315	20379.5	47490.1	42784.7	36884.8	11828	32.0674
P31151	Protein S100-A7	3891.72	6349.69	15680.1	8640.49	5077.87	58.7683	8105.19	16057.3	2973.25	9045.24	5382.74	59.5091	10823.8	6049.28	3292.2	6721.75	3111.3	46.2871	10195.3	4930.09	8892.89	8006.1	2239.12	27.9677	14448.6	10675.7	8735.97	11286.8	2371.87	21.0147	3767.1	6618.47	8656.85	6347.47	2005.41	31.5938	54143.1	18636.8	9472.01	27417.3	19264.8	70.2651	32100.8	11743.9	15261.9	19702.2	8883.96	45.0912
P23297	Protein S100-A1	14094	17323.9	18085.5	16501.1	1730.3	10.4859	5722.2	18130.3	7407.45	10420	5495.27	52.7378	7798.91	8841.48	2905.2	6515.2	2587.89	39.7209	10818.1	4824.24	3912.25	6518.19	3063.2	46.9946	11331.8	5182.97	14468	10327.6	3856.53	37.342	45041.7	5726.87	10363.8	20377.5	17542.7	86.0888	9233.61	6977.22	23276.3	13162.4	7210.69	54.7826	23560.6	9395.74	29332	20762.8	8375.92	40.3411
P17931	Galectin-3	5037.98	2011.15	19694.8	8914.64	7722.22	86.6241	7491.97	7782.93	13627.6	9634.18	2826.3	29.3362	7321.62	12732.2	14139.9	11397.9	2939.12	25.7864	16386.1	3008.46	22043.8	13812.8	7981.34	57.7822	17412.7	3779.27	21344.1	14178.7	7526.6	53.084	18499.4	9147.76	9656.72	12434.6	4293.47	34.5284	34610.2	23829.9	10154.1	22864.7	10007.5	43.7682	10204.5	16891.4	11974.8	13023.6	2828.85	21.721
P43307	Translocon-associated protein subunit alpha	14117.6	5531.12	6835.34	8828.01	3777.99	42.7955	22703.5	13225.3	7910.27	14613	6118.52	41.8703	9421.61	8022.49	14494.5	10646.2	2780.46	26.1169	9864.81	3310.35	4117.38	5764.18	2918.24	50.6271	21410	12490.4	7276.42	13725.6	5835.74	42.5171	25291	12435.6	4614.72	14113.8	8524.08	60.3954	6753.12	8660.97	16383.3	10599.1	4163.52	39.2818	17672.3	14751.2	14087.3	15503.6	1557.28	10.0446
P04271	Protein S100-B	9932.71	8392.63	2967.43	7097.59	2987.38	42.09	8218.56	7686.78	5121.09	7008.81	1352.36	19.2951	6460.52	9120.86	12013.8	9198.4	2267.78	24.6541	2806.31	14199	4500.1	7168.48	5019.22	70.0179	8174.2	3906.79	6511.03	6197.34	1756.23	28.3384	3142.58	12242.3	8489.04	7957.98	3733.88	46.9199	15325.6	8463.5	20835.5	14874.9	5060.92	34.0232	13585.6	26138.7	11849.5	17191.3	6366.39	37.0327
P50502	Hsc70-interacting protein	8373	18873	6421.47	11222.5	5468.1	48.7244	8130.7	18908.1	8928.09	11989	4903.38	40.8991	2340.42	9665.55	8304.59	6770.19	3181.22	46.9886	11678	18013.1	11431.5	13707.5	3046.15	22.2225	11131.3	12179.6	11439	11583.3	439.966	3.79827	14486.4	8247.52	18938.6	13890.8	4384.87	31.5667	16543.2	15476.9	15235	15751.7	568.334	3.60808	20650.2	12445	46352.5	26482.6	14443.9	54.5413
Q01469	Fatty acid-binding protein, epidermal	17425.2	15416.7	2943.61	11928.5	6405.99	53.7031	14820.1	13709.3	13749.4	14092.9	514.481	3.65063	12171.5	15983.8	10488	12881.1	2299.06	17.8483	6790.54	23941.2	33704.7	21478.8	11124.8	51.7941	26015.2	26113.4	34037.2	28722	3758.67	13.0864	26957.9	29596.5	47949.8	34834.7	9336.09	26.8011	14898.8	30294.4	21803.7	22332.3	6296.31	28.1938	30823.6	24943.5	32903.5	29556.9	3370.84	11.4046
Q9Y5K6	CD2-associated protein	13429.9	13497	7299.46	11408.8	2905.87	25.4704	19177.5	16745.5	8676.57	14866.5	4488.14	30.1896	13593.2	5540.27	4420.36	7851.27	4085.8	52.04	6686.8	9484.77	8224.3	8131.96	1144.13	14.0695	12681.9	16387.4	17474.6	15514.6	2051.66	13.224	5477.59	7965.83	8774.82	7406.08	1403.07	18.9449	5788.36	5888.36	9719.55	7132.09	1830.06	25.6596	13148.4	12761	21666.3	15858.6	4109.75	25.915
P22105	Tenascin-X	8315.86	5887.67	4149.47	6117.67	1708.68	27.9302	6852.69	21894.2	2072.7	10273.2	8445.83	82.2122	6114.71	2151.44	3083.02	3783.06	1692.02	44.7263	14496.2	5097.15	9045.91	9546.42	3853.43	40.3652	7152.25	21247.4	7972.2	12123.9	6459.92	53.2823	18179.3	17359.8	9801.91	15113.6	3770.83	24.9499	11639.9	19790.9	17882.2	16437.6	3480.86	21.1761	26381.1	17949.3	24144.7	22825	3566.5	15.6254
P04179	Superoxide dismutase [Mn], mitochondrial	4319.64	7247.23	18099	9888.62	5927.35	59.9412	4298.15	15655.8	5113.75	8355.91	5172.55	61.9029	6379.53	9413.09	8453.24	8081.95	1265.97	15.6641	2422.62	6948.18	4135.93	4502.24	1865.62	41.4375	10397.2	2973.75	7053.71	6808.22	3035.58	44.587	13734.4	9406.53	5382.92	9507.95	3410.23	35.8671	11367.4	19772	18264.3	16467.9	3658.71	22.2172	24370.4	17686	28954.7	23670.4	4626.99	19.5476
Q04323	UBX domain-containing protein 1	4748.12	3141.51	8809.62	5566.42	2385.24	42.8505	6603.14	10865.2	15370.1	10946.1	3579.55	32.7015	5928.44	23507.3	1627.59	10354.5	9464.77	91.4078	14873.3	2755.48	4558.88	7395.89	5338.35	72.1799	46034.6	11550.8	27467.9	28351.1	14091.8	49.7046	8463.13	6099.12	7458.42	7340.22	968.714	13.1973	21702.8	14306.7	13217	16408.8	3769.71	22.9737	23519.8	21218.4	9996.64	18245	5907.63	32.3795
Q9BR76	Coronin-1B	11154.6	13008	6149.56	10104	2896.8	28.6697	12968.7	13446.1	7602.53	11339.1	2649.35	23.3647	11256.6	15938.9	1181.56	9459.04	6157.3	65.0944	15872	7205.12	11343.6	11473.5	3539.42	30.8486	14333.1	11816	19522.8	15224	3208.73	21.0768	14375.2	6837.66	7150.59	9454.49	3481.82	36.8272	14639.6	19087	5244.78	12990.5	5770.13	44.4182	14832	16960	11565.5	14452.5	2218.6	15.351
Q96C19	EF-hand domain-containing protein D2	7331.89	1443.59	15784.8	8186.76	5885.9	71.8953	7020.39	11369.4	5780.73	8056.84	2396.38	29.7435	5279.55	5415.39	4404.33	5033.09	448.046	8.90199	8136.68	8183.27	8131.84	8150.6	23.1867	0.284478	13424.9	18872.7	18043.4	16780.3	2396.69	14.2827	11983.5	4101.16	4557.22	6880.64	3613.1	52.511	12791.3	14564.9	21242.8	16199.7	3638.82	22.4623	29112.6	17129.4	13894.7	20045.6	6545.97	32.6555
Q01844	RNA-binding protein EWS	5880.51	2801.7	12013.5	6898.57	3828.98	55.504	8905.6	7789.76	3200.48	6631.95	2468.8	37.2259	4133.68	13063.6	12213.1	9803.45	4024.14	41.0482	10681.4	7635.09	11387.1	9901.2	1628.07	16.4432	25720.5	36909.4	8735.18	23788.4	11582.9	48.6916	8706.4	10252.8	14280.8	11080	2349.7	21.2067	25343	28896.1	19329.8	24522.9	3948.22	16.1001	7925.72	15267.1	12898.2	12030.3	3059.28	25.4297
Q9Y5S9	RNA-binding protein 8A	11685.4	4987.4	5637.81	7436.87	3015.88	40.553	6275.01	15396.7	5469.34	9047.02	4501.93	49.7615	11354.5	8471.43	4561.4	8129.11	2783.81	34.245	5952.97	12253.2	12406.4	10204.2	3006.72	29.4656	6081.65	5032.76	16981.4	9365.28	5402.43	57.6858	3436.97	12839.8	6586.85	7621.22	3907.77	51.2748	17803	24160	23432.2	21798.4	2840.74	13.0319	73248.1	15268.2	10769.9	33095.4	28451.6	85.9684
P55209	Nucleosome assembly protein 1-like 1	13620.1	16547.8	7431.01	12533	3800.46	30.3238	5341.33	9165.44	22184.8	12230.5	7209.81	58.9493	30686.4	26537.4	23855.6	27026.5	2810.01	10.3973	8286.84	4697.36	10234.3	7739.51	2293.35	29.6317	19484.9	4491.31	8116.22	10697.5	6387.46	59.7099	33118.4	7111.62	39442	26557.4	13990.5	52.6802	24311.9	15106	15226.6	18214.8	4311.58	23.6707	14731.1	62009.6	43277.4	40006	19439.5	48.5913
Q00688	Peptidyl-prolyl cis-trans isomerase FKBP3	11141	11050.5	7634.79	9942.1	1631.93	16.4143	25595.4	20661.4	16502.7	20919.9	3716.58	17.7658	7079.94	3288.58	6420.5	5596.34	1653.89	29.553	19948.1	13545.5	15062.4	16185.3	2731.79	16.8782	14856.6	17095.9	12690	14880.8	1798.77	12.0878	8861.1	9290.02	5607.63	7919.58	1644.15	20.7606	26659	18279.1	26575.8	23838	3930.88	16.49	32405.4	22423.2	23778	26202.2	4421.06	16.8729
O14979	Heterogeneous nuclear ribonucleoprotein D-like	5021.41	12876	12424	10107.1	3600.88	35.6271	14748.4	4699.45	7332.39	8926.74	4254.54	47.6606	6754.37	1074.29	11226.7	6351.8	4154.49	65.4064	28412.7	7865.46	14769	17015.7	8537.49	50.1741	7885.04	12255.4	15442.4	11861	3097.87	26.1182	8661.35	10870.2	2759.55	7430.37	3423.66	46.0765	32878.5	10887.8	24458.4	22741.6	9059.35	39.8361	33573	31535.8	16903.7	27337.5	7424.54	27.1588
[truncated: 241 more columns]

## Sheet: Table S7
Table S7. Calculation of CV% values for all proteins measured by SWATH-MS: using all runs (9 per sample), for all samples separately (16, 9 per sample), final averaged CV% calculated as mean of CV% values for single samples.
Uniprot ID	Protein name	BTUM_11C_1_I	BTUM_11C_1_II	BTUM_11C_1_III	BTUM_11C_2_I	BTUM_11C_2_II	BTUM_11C_2_III	BTUM_11C_3_I	BTUM_11C_3_II	BTUM_11C_3_III	Mean	SD	CV%	BTIS_11P_1_I	BTIS_11P_1_II	BTIS_11P_1_III	BTIS_11P_2_I	BTIS_11P_2_II	BTIS_11P_2_III	BTIS_11P_3_I	BTIS_11P_3_II	BTIS_11P_3_III	Mean	SD	CV%	BTUM_19C_1_I	BTUM_19C_1_II	BTUM_19C_1_III	BTUM_19C_2_I	BTUM_19C_2_II	BTUM_19C_2_III	BTUM_19C_3_I	BTUM_19C_3_II	BTUM_19C_3_III	Mean	SD	CV%	BTIS_19P_1_I	BTIS_19P_1_II	BTIS_19P_1_III	BTIS_19P_2_I	BTIS_19P_2_II	BTIS_19P_2_III	BTIS_19P_3_I	BTIS_19P_3_II	BTIS_19P_3_III	Mean	SD	CV%
Q09666	Neuroblast differentiation-associated protein AHNAK	41942.4	21640.5	16740.8	35725.6	18669.3	33715.5	25090.5	18883.2	9039.85	24605.3	9935.17	40.3782	33022.1	51679.9	14445.7	43887.6	63246.1	60829.5	143558	29264.4	42357.5	53587.8	34977.6	65.2714	58684.6	155442	43592.6	60042.9	49663	66379.9	106563	75950.4	140298	84068.5	38274.3	45.5275	110240	98835	78366.5	71592.9	83860.7	122050	79948.1	59745.3	90466.7	88345.1	18314.3	20.7305
P02768	Serum albumin	1.12522e+06	1.43872e+06	1.55926e+06	1.42341e+06	1.32543e+06	1.50755e+06	1.31969e+06	1.29097e+06	1.60008e+06	1.39893e+06	140790	10.0642	1.0037e+06	1.20162e+06	1.28717e+06	898241	796289	1.19738e+06	1.08995e+06	1.14209e+06	1.20669e+06	1.09146e+06	152629	13.984	95538.6	101224	93062.1	95955.6	47066.2	53897.8	103001	126120	136340	94689.5	27429.4	28.9678	227030	294906	365719	221114	195856	273817	274136	288716	492360	292628	84809.5	28.982
P08123	Collagen alpha-2(I) chain	22328.7	31748.7	40945.7	34179.4	20719.2	38078.4	35201.5	22907.8	43683.9	32199.2	7969.72	24.7513	223720	207247	278407	163972	141130	135204	190808	199507	247365	198595	44765.3	22.541	44660.1	31332.5	73887.9	74919.1	140798	122999	77934.2	83226.1	92549.9	82478.6	32219.5	39.064	189834	164560	300196	214027	204027	299011	164374	200496	289549	225119	52730.3	23.4232
P02452	Collagen alpha-1(I) chain	32764.1	29028.6	21036.7	38329.6	33691.1	81056.7	15081.9	34837.2	31287.9	35234.9	17574.3	49.8774	129099	177384	208389	92511.5	31396	144256	78378.7	32868.7	224900	124354	67115.7	53.9716	131594	94339.6	174256	46752.5	56179.9	98202.7	41203.3	45387.7	81664.4	85508.9	42411.5	49.599	139356	263651	319559	60806.9	170763	308270	65260	238447	248468	201620	91853.8	45.5578
P08670	Vimentin	539420	486224	486804	523863	192197	233439	428012	361030	131082	375786	145303	38.6665	292410	413909	298111	444787	954087	414856	953197	515416	350273	515227	243519	47.2644	681156	726992	200198	514813	159454	466276	722238	301762	141885	434975	228627	52.5609	582289	554628	317503	665188	563686	282436	675537	399350	196497	470790	165703	35.1968
P02545	Prelamin-A/C	76385.7	80918.6	98348.5	91655	88824.9	94932.7	32133.7	58316.5	74782.6	77366.5	19758.1	25.5383	105389	117377	176352	144571	83822.6	108324	110979	125950	157157	125547	27213.6	21.6761	106536	111569	91522.6	43497.3	47056.6	80035.5	85773	81447.9	87688.9	81680.8	21909.9	26.8238	138603	195093	224332	89272.1	164436	195650	144511	171859	146461	163357	37391.9	22.8896
P02787	Serotransferrin	85297.6	85044.4	101729	98485.6	97695	98674.4	57796.5	75947.3	59565.6	84470.6	15903.6	18.8274	73514.1	70763.7	97165.1	72850.9	68568.9	70595.5	52013.7	80803.2	98199.3	76052.7	13610.1	17.8956	65029.1	65562.4	47809.7	80802.4	56879.6	52451.2	54696.5	40152.2	41187.6	56063.4	12205.6	21.7711	64477.4	54702.6	51539.6	48101.3	38367.3	72012.1	48085	45614.8	49866	52529.6	9561.88	18.2029
P68871	Hemoglobin subunit beta	1.30846e+06	1.22402e+06	1.49347e+06	1.0403e+06	1.2147e+06	1.34717e+06	1.15919e+06	1.35134e+06	1.57743e+06	1.30179e+06	156215	12	1.87954e+06	1.93768e+06	2.01486e+06	1.35743e+06	1.4784e+06	1.35038e+06	1.17251e+06	1.67223e+06	1.908e+06	1.64123e+06	292072	17.7959	205018	434695	415298	427001	148910	342950	249506	537385	572546	370367	137388	37.095	474580	482358	393466	534878	304818	726446	619586	720877	842385	566599	164416	29.018
P01009	Alpha-1-antitrypsin	109185	106937	114642	114448	113523	117114	115221	83297.2	124361	110970	10813.9	9.74489	63728.6	79436.3	61417.8	62031.7	41113.3	61880	65674.6	54855.2	69875.8	62223.7	9830.51	15.7987	215556	142781	218809	48053.2	53713.1	61258.4	128804	171043	259165	144354	73896.3	51.1912	93164.9	96641	99858.4	70940.9	82615.8	122962	48873.5	32143.5	84733.7	81325.9	25916.3	31.8672
P08727	Keratin, type I cytoskeletal 19	156691	120994	157311	107936	81790	163049	72071.1	75908.8	142122	119764	34845.9	29.0956	43894.1	38927.8	73382.6	50011.4	43519	53938.7	40101.5	66777.6	65955.1	52945.3	12111	22.8746	90992.7	99376.4	162822	245791	225310	45093.5	89367.6	131404	163550	139301	62572	44.9187	116217	178118	198374	114882	112677	169313	129885	127660	142528	143295	29488.5	20.5789
P12111	Collagen alpha-3(VI) chain	153599	153706	219018	155503	125784	95675.4	311172	289371	207264	190121	68759.1	36.1659	95095.2	62351.8	94428.1	66785.6	97768.2	96153	118948	65896.1	64807.4	84692.6	18994.9	22.4281	56989.7	42139.4	42325.7	148251	54014.3	72730	49695.4	31012.2	74784.5	63549.1	32792.7	51.6021	56124.5	117945	46134.5	76372.1	126193	58884.6	101587	32708.9	85485.8	77937.1	30629.9	39.3007
P02461	Collagen alpha-1(III) chain	27084.4	34861	20079.4	42751.6	54146.9	42499.5	55617.7	50044.5	18045.2	38347.8	13359.4	34.8374	183957	163959	197190	151027	136262	163903	153694	166262	196491	168083	19591.7	11.656	91064.8	90727.6	74438.6	55873.8	46055.6	84009	137416	82493.1	70568.8	81405.2	24478.5	30.07	85591.9	90362.2	146848	84080	93836.5	175430	76976.8	165720	101757	113400	36074.8	31.8119
P67936	Tropomyosin alpha-4 chain	33636.8	34075	37079.1	36714.6	39765	46700.4	14551.7	30024.8	24589.5	33015.2	8726.66	26.4322	47154.3	35206.1	23287.5	47680.3	28738.1	62569.8	36024.6	49043	54819.7	42724.8	12014.2	28.1199	145341	109708	142904	71884.7	93095.7	62184.8	96640.2	64114.4	134654	102281	31112.8	30.4191	48729.4	51979.2	46205.4	58980.8	98976.6	48360.1	47814.5	47725.5	48143.9	55212.8	15884.4	28.7694
P0DP25	Calmodulin-3	175296	210066	241794	140432	215218	213402	131256	111785	127689	174104	44869	25.7714	233252	223491	254197	185994	189089	103890	87933.7	226520	238158	193614	56271.5	29.0638	849791	815712	1.02926e+06	51930	76334	39193.6	768942	765620	700287	566341	370905	65.4915	512235	509276	645846	385302	516145	612553	278357	435024	678012	508083	121124	23.8394
P02647	Apolipoprotein A-I	159883	190490	194010	215701	200112	91452.9	197071	180593	114581	171544	39663.2	23.1213	307327	308763	137130	262485	183369	292533	311539	238419	151376	243660	65971.2	27.0751	145649	131167	117461	55163.9	45962.5	70107.9	167298	157518	157787	116457	44625.8	38.3195	259272	197864	175299	242430	175557	116787	240976	155855	73788.1	181981	57816.8	31.7708
P69905	Hemoglobin subunit alpha	1.10321e+06	1.01969e+06	1.0493e+06	945635	926185	1.07826e+06	1.47409e+06	1.45132e+06	1.59432e+06	1.18245e+06	238069	20.1336	1.34929e+06	1.24589e+06	1.4065e+06	1.2096e+06	1.2324e+06	1.42634e+06	971722	1.09893e+06	1.15037e+06	1.23234e+06	139358	11.3084	188292	240173	188929	39786.6	65524.6	49640.1	174993	240833	267542	161746	82944.4	51.2806	325388	325109	360209	301611	335885	429211	136636	408195	176309	310950	91591	29.4552
P05787	Keratin, type II cytoskeletal 8	219995	228953	258285	190252	261362	286079	129796	105301	162289	204701	58713.1	28.6823	117773	100963	25124.7	55095.8	213236	46023.4	116893	31477.6	102771	89928.6	55528.6	61.7474	65763.2	157265	189825	62403.7	62905.1	58019.8	126837	117339	102153	104723	44592.6	42.5813	235953	234597	52633.1	270760	293144	303316	273610	49513.2	40975.8	194945	106295	54.5255
P00738	Haptoglobin	9798.37	48559.8	30559.3	56323.6	55940.6	55622.4	68552.6	44456.1	52852.1	46962.8	16340.5	34.7947	34759.8	41480.1	37948.7	36820.9	44122.1	28016.7	39016.7	36826.1	24658.3	35961	5813.24	16.1654	50378	33206.6	45776.9	56329.9	70113.9	51651.1	84203.9	35052	38721.8	51714.9	15781.3	30.5159	36655.2	56758.9	55789.1	56386.7	54074.9	68323.6	73725.3	57797.8	50867.2	56708.8	9830.83	17.3357
P07602	Prosaposin	52715.3	51884.7	56566.3	53471.6	57120.6	36495.5	38888.9	40464.7	14074.8	44631.4	13101.2	29.3542	25126.3	18046.4	21954	70475.5	38770.7	41472.2	48628.1	48107.8	31772.8	38261.5	15427	40.32	273926	271373	263867	55050.3	182215	143714	299065	348487	153164	221207	87649	39.6231	109627	63011.7	51148.1	76970.5	138452	55108.9	80807.8	59338.1	41712.3	75130.8	29296.1	38.9935
P07585	Decorin	215384	195000	210110	176670	219782	232751	171806	197181	197785	201830	18707.6	9.26897	820584	756910	827872	473209	599008	659243	758585	762592	871782	725532	119451	16.464	41652.9	81956	67314.9	50302.1	65069.9	51796.6	54705.6	76330.6	86293.6	63935.8	14552.2	22.7606	128694	154615	135683	100409	97518.6	108422	105360	162004	186722	131047	29580.4	22.5723
P07237	Protein disulfide-isomerase	47199.7	25263.7	24810.8	46664.5	42733.8	27700.5	46843.3	56239.6	20281.4	37526.4	12234.7	32.6029	18469.9	10851.7	22135.5	35328	26466.7	40920.9	32285.2	30738.7	23498.5	26743.9	8655.15	32.3631	30148.9	32631.6	39148.1	67514.5	45822.3	41852.1	75572.3	48348.6	64743.7	49531.3	15188.3	30.664	33116.1	53151.6	26579.4	32727.2	39346.5	38496	48967.4	32300.1	39416.6	38233.4	7944.27	20.7783
P10809	60 kDa heat shock protein, mitochondrial	20065.5	18673.8	21756.1	36228	43804.8	24784.1	39730.4	16254.7	22098.2	27043.9	9538.87	35.2718	18483.4	24193.5	33391.7	56994.7	47211.1	38100	22948.5	21320.2	9655	30255.3	14168.8	46.8307	62584.7	52231.2	71010.9	57414.1	52828.5	72201.2	39180.7	32387.4	30969.4	52312	14537.3	27.7895	45086.3	69854.7	85907.1	84366.2	49328.1	64042.8	53281.2	76493.7	77168.5	67280.9	14335.2	21.3065
P19338	Nucleolin	141840	148020	53121.1	81072.6	75153.4	42546.2	70429.8	43441.3	96637.6	83584.7	36802.9	44.0307	24449.9	96786.8	110780	50593.5	36162.7	101980	38836.1	51093.1	82988.8	65963.4	30460.1	46.1773	49034.9	79132.7	82502.8	73821.5	59679.3	55083.3	57961.5	72876.7	42524.7	63624.1	13187.2	20.7267	58964.2	61861.4	38904.6	66832.7	51930.6	59772.4	49097.7	41880.4	88451	57521.7	13995.1	24.3301
P11021	78 kDa glucose-regulated protein	40026.7	18944.9	18333.9	37326.1	59127.5	26957.4	18285.8	16067.8	10755.3	27313.9	14556.2	53.2921	18758.7	52430.6	48454.2	39981.5	32676.2	57329.3	53358.3	30179.9	11239.4	38267.6	15297.7	39.9755	52563.9	58348.4	39592.9	74919.1	49122.9	58116.7	38725.1	66804.4	36116.5	52701.1	12511.3	23.7401	40489.7	33693.9	57160.8	49886	96630.8	59165.9	47877.6	57639.7	63344.9	56209.9	16865.3	30.0042
P35579	Myosin-9	90531.5	31196.3	45842.2	52106.6	36115.2	56152.1	37934.1	65607.3	61100.9	52954	17264.7	32.6031	42831.6	33677	49502.2	106060	69615.7	72596.7	58501.2	93239.7	61636	65295.5	21929	33.5841	75017.9	68269.6	49461.2	61486.4	135040	59105.9	127931	102330	90126.7	85418.7	28940.6	33.8808	43532.6	70077.1	52446.8	103912	76832.2	60032.9	58430	46772.2	67080	64346.2	17317.1	26.9124
P51884	Lumican	601013	643433	706360	542461	617705	638332	474836	463441	415499	567009	92407.7	16.2974	944964	1.04677e+06	970550	917836	926075	732103	970438	986767	997386	943655	83367.2	8.83451	178009	84113.3	202223	240484	308535	541975	211101	220186	227544	246019	118563	48.1924	234405	238535	272354	179333	208401	313817	221001	237156	159739	229416	43475	18.9503
P02790	Hemopexin	75003.9	69935.8	83841.8	89759.9	42196.5	53888.3	75968.3	45590.7	65102.6	66809.7	15647.3	23.4207	65790.8	22498.9	30873.1	64781	35018.3	48130	65129.8	51802.8	36454	46719.9	15408.3	32.9802	55275.5	45866.4	50505.2	75870.2	60111.5	69290.1	26571.3	71786.9	63452.8	57636.7	14408.6	24.999	32826.4	39719	51516	130386	52393.8	139362	84805	70396.5	33540.5	70549.5	37938.5	53.7757
P02675	Fibrinogen beta chain	53053.5	44730.9	54975.3	55946.1	40682.8	57659.5	42794.3	38346	34721.7	46990	8043.64	17.1178	46798.8	31607.2	47701.7	44538.7	18864.3	44151.7	46653.3	13185.8	54889.7	38710.1	13459.9	34.7711	43888.2	33850	26958.2	37992.4	93683.6	32800.3	116449	103955	135725	69478	40053	57.6486	828464	766680	1.03018e+06	918450	927943	41113.2	885795	862413	977892	804325	279671	34.7709
P30101	Protein disulfide-isomerase A3	28623.3	32406.1	28721.2	32607.7	17514	21232.3	16959.9	18061	12494.8	23180	7065.56	30.4812	18968.6	11482.9	25195.9	60250.5	44406.6	31620.9	37624.3	37787.7	27947.6	32809.4	13601	41.4545	50806	71976.7	59838.1	88929.1	50358.7	98398.7	31593.6	52212.5	81416.8	65058.9	20353	31.284	40433.5	37605.6	33483.4	44021.4	29825.6	30048.2	37369.9	36051.4	47275.3	37346.1	5569.39	14.9129
P27816	Microtubule-associated protein 4	21506	13555.4	16764	36172	32565	28800.8	25026.5	9045.74	16847.1	22253.6	8567.59	38.4997	39637	33118.6	19039.7	33268.1	27766.7	41628.5	31221.5	33211.3	31663.6	32283.9	6157.59	19.0733	42934.7	46305.2	38047.3	74456.9	132964	41293.8	42140.2	33417.8	48933.5	55610.3	29473	52.9992	51656.4	59488.5	50462.5	40546	39411	47265	47646.2	38993.3	34439.4	45545.4	7395.18	16.237
P68104	Elongation factor 1-alpha 1	36920.7	15612.9	21562.1	33085.4	26853.9	30301.3	40294.8	30878	21852.7	28595.7	7460.84	26.0907	46829.1	37227.3	26701.8	32540.6	26486	18219.6	36791	42478.9	39877.1	34127.9	8498.03	24.9005	111689	133618	93838.1	59649.1	50137.7	71313.6	252406	229124	141901	127075	67742.1	53.3087	30333.5	68813.8	47157.2	58988	35106.8	48637.9	50465.9	56242.8	52692.3	49826.5	11052.5	22.182
P02671	Fibrinogen alpha chain	26872.4	32079	40360.5	43087.7	34621.3	44960.7	22506.4	26202.2	21684.8	32486.1	8313.32	25.5904	45285.6	25144.7	37617.1	29045.6	26252.7	58069.7	47595	33840.9	35451.7	37589.2	10294.5	27.3869	65197	61586.3	37254.6	32703	90187	59354.6	47873.3	79938.9	81245.5	61704.5	18778	30.4321	402135	379600	482248	383719	448463	491698	380541	525020	285755	419909	69682.7	16.5947
P02751	Fibronectin	58675.4	33916.3	21814.4	23703.3	23248.8	28766.8	32176.2	23156.7	37969.3	31491.9	10986.9	34.888	19177.1	25164.8	19989.1	42924.9	45920.7	25560.5	22100.4	17074.8	36447.8	28262.2	10137	35.8675	40499.2	86556.1	70024	54656.1	101628	115693	34804.7	29503.8	36904.2	63363.2	29899.1	47.1868	27602.4	43401.4	35736.4	19949.4	35788.2	33895.1	36380.9	45414.6	30326.3	34277.2	7316.09	21.3439
P27797	Calreticulin	15932.7	49643.4	21869.7	43158.5	24433.8	11624.3	30893.5	21404.3	20797.4	26639.7	11782.3	44.2283	51053.9	16687.8	11981.4	34889.3	30589	46464.2	49538.1	30294.9	43250.2	34972.1	13230.3	37.831	63119.4	51523.6	68758.1	49104.3	69272.5	62193	66200.8	31694.5	67674.6	58837.9	11804.8	20.0633	49735.2	41458.5	50126.4	41515.1	77150.8	61077.1	47459	56507.8	51958.4	52998.7	10417	19.6551
O43852	Calumenin	28449.8	23106.2	31072.7	27510.5	13420.9	24573.1	19123.2	15892.8	20489.2	22626.5	5578.21	24.6534	34471.2	33534.9	30887.3	41358.4	28526.6	39705.8	27046.6	45692.7	15965.6	33021	8356.44	25.3064	63713	41738.9	51305.9	96603.6	60112.1	44279.5	42463.9	40067.5	52582.6	54763	16742.5	30.5727	37571.7	58479.5	33463.3	49535.6	39579.9	42756.9	38707	36737.6	33542.3	41152.6	7680.28	18.6629
P07355	Annexin A2	61416.5	44111.6	81547	50098.2	76247.1	47841.7	32668.9	79321.4	84022.5	61919.4	17928.2	28.9541	141745	154398	97695.4	102027	113892	142988	64661.8	101167	145058	118181	28003.1	23.695	50570	52354.4	30723.4	76843.4	176008	53101.3	31704.4	50155.7	67791.5	65472.5	41476.2	63.349	71272.1	167530	109650	74185.8	102253	140951	63106.7	139955	153802	113634	36524.5	32.1422
Q05707	Collagen alpha-1(XIV) chain	67409.4	53187.1	29046	56445.4	26377.6	29149.6	82801.8	31268.8	58652.5	48259.8	19035.2	39.4431	32567.4	59675.2	41040.4	37370.7	36209.3	34831.4	24767.7	63417.3	16187.4	38451.9	14209.9	36.9551	55967.5	33750.8	35757.2	60044.5	138568	70173.9	45348.1	60333.1	49487.7	61047.8	29598.8	48.4847	51691.6	31895.8	58608.6	42945.6	46727.7	61251.9	67521.8	50185.5	34020.5	49427.7	11310	22.882
P08758	Annexin A5	78599.9	73172.1	58292.1	55672.7	46005.4	52837.3	87416.6	97969.3	71251.3	69024.1	16245.6	23.5361	45483.5	58954.6	41016	36688.6	56457.7	66241.3	41516.9	55037.5	67008.9	52045	10609.1	20.3845	44301.1	67279.1	62718.4	55830.7	58483.2	98245.8	67211.9	45112	34280.4	59273.6	17383.5	29.3275	54938.9	30190.9	41736	31523.6	24004.2	42563	62095.6	30355.8	50228.8	40848.5	12184.1	29.8274
P0DOX5	Immunoglobulin gamma-1 heavy chain	67583.4	63772.7	77792.5	25772.9	65036.6	30734.3	108458	113738	120791	74853.3	32296.5	43.1464	23500.9	33396	54350	35393.8	15139.8	51815.2	47559.5	58053	34903.5	39345.7	13767	34.9899	40446	39460.5	26828.6	51335.5	79608.8	62130.8	55631.8	62504.9	50351.7	52033.2	14590.3	28.0404	49239.2	69238	66457.7	45394.1	47910.5	61468.8	47178.7	92767.7	59549.4	59911.6	14309	23.8835
P20774	Mimecan	28531.7	40176.3	84509.6	75433.8	46776	27541	46627	46116.6	16795.6	45834.2	20770.7	45.317	48514.1	244515	199798	279569	71325.7	517955	212470	182551	226513	220357	127518	57.8687	55647.1	66214.7	47756	80442.5	51912.1	71754.1	26723.7	44216.9	25272.9	52215.5	17782.5	34.056	35715.7	45411	48323.1	40054.6	43420	62366.9	52519.4	60207.7	26993.9	46112.5	10681.6	23.1643
P21810	Biglycan	207960	116343	39022.6	193115	187265	101906	195205	211934	57090.4	145538	63858.4	43.8775	188693	114195	47750.3	164950	109865	214974	90653.4	163766	146466	137924	49104.8	35.6029	74721.2	64977.7	65432.7	87110.7	66220.4	72681.6	90593.9	69172.3	56468.6	71931	10311.6	14.3354	33265.8	43736.9	40426.2	31462.8	51723.9	45673.6	53380.2	40827.6	44649.5	42794.1	6936.97	16.2101
P61978	Heterogeneous nuclear ribonucleoprotein K	59223.6	31257.3	55242.3	57928.2	53528.6	57812.4	38458.4	44343.9	35580.6	48152.8	10233.9	21.253	22495.2	10312.4	15177.9	28914.4	29956.8	13779.7	21457.4	20387.5	10071.5	19172.5	6954.71	36.2743	71621	81427.8	150775	47171.1	90520.2	124980	72457	85131.6	85323	89934.1	28899	32.1335	34928.8	59882.2	58207.6	37384	34176.4	37207.4	18121.8	49309.6	26558.4	39530.7	13102.6	33.1454
P25311	Zinc-alpha-2-glycoprotein	33802.6	36405.5	39159.2	35513.1	62131.5	43918	19047.2	18561.1	40579.4	36568.6	12339.3	33.743	20685.8	45050.3	27967.6	64012	53647.7	41431.5	60135.8	46264.2	51050	45582.8	13310.4	29.2004	70470.5	51322.1	70572.2	80323.9	68001.4	62563.6	49971.3	56140.8	39960.8	61036.3	11961.7	19.5977	48025.7	37680.4	45580.6	71299.2	40471.5	59995.3	53464.3	58328.4	29191.1	49337.4	12156.3	24.6391
P01876	Immunoglobulin heavy constant alpha 1	66855.3	57638	61258.3	59901.8	37379.7	48287.3	65019.4	59115.9	58046.4	57055.8	8529.76	14.9499	47685.5	38787	16313.9	95462.8	69136	19849.4	24679.2	36962.2	25194	41563.3	24480.9	58.9002	72037.9	44554.4	32485.4	76836.5	148873	59940.7	65423	52888.9	30337.3	64819.6	33455	51.6125	61365.6	64865.2	30818	46480.1	73338.1	48809.6	96446.5	56953.6	66972.3	60672.1	17464.9	28.7858
P09493	Tropomyosin alpha-1 chain	102338	105743	125498	88373.2	58992.6	149717	44426	65497.1	48931.2	87723.9	34169.1	38.9507	21562.1	37854.3	41671.5	22018.1	13530.1	36126.7	21297.6	40401.6	54030.6	32054.7	12315.4	38.4198	78236.2	151497	188105	20951.4	21513	24798.5	72696.4	110134	181358	94365.5	63363	67.1463	23188.9	21500.7	14140	36513.8	19660.3	31178.4	25513.6	25990.3	12497.9	23353.8	7194.7	30.8075
P22626	Heterogeneous nuclear ribonucleoproteins A2/B1	76638.4	65456.8	65987	35214.9	65364.4	55985.8	50436.3	48504.2	59958.9	58171.9	11523.8	19.81	49462.1	18710.4	33183.1	24566.2	18565.4	35704.4	38236.1	13550.2	49268.3	31249.6	12493.7	39.9802	90182.8	75620.2	104060	67151.7	47237.7	47914.7	91856.1	71835	74936.4	74532.7	18054	24.223	57627.2	66035.2	38763.3	36217.7	69355.9	54905.4	41880.5	34877.3	73995.6	52628.7	14292.4	27.157
Q05682	Caldesmon	30483.4	28415.9	24326.9	28569	35845.4	26225.5	19575.3	25167.9	27137.2	27305.2	4219.68	15.4538	39562.9	34877.2	24405.8	38544.6	26989.2	22414.8	41179.6	46383.5	47450.7	35756.5	8729.5	24.4138	86835.4	40398.5	98650.2	62878.7	43733.3	103777	53038.5	48925.8	76492	68303.2	22632.5	33.1353	53864.5	54093.1	45388.1	38206.8	36297.8	39201.1	44496.8	37841.3	36644.2	42892.6	6652.22	15.509
P06576	ATP synthase subunit beta, mitochondrial	21139.8	49933.8	35301.5	55533.6	29863.8	48251.7	82980.7	56792.9	39731	46614.3	17075.8	36.6322	23744.4	25702.2	41040.3	48519.1	31682.7	27314.3	37891.7	24625.5	29867.4	32265.3	8010.35	24.8266	49917.2	46787.5	34566.4	73570.1	76949.4	84445.7	48273.3	43064.2	42061	55515	16856.4	30.3636	38087.7	35688.6	40216.9	58508.3	30675	69406.1	65209.4	45222.7	60417.3	49270.2	13427.8	27.2534
P12109	Collagen alpha-1(VI) chain	121316	108066	131888	43107.6	69821.1	97131.4	154664	151621	138026	112849	35441.7	31.4063	89212.2	104972	89218.4	70075.5	60333.5	48807.1	74977.5	119912	86402.7	82656.8	20675.8	25.014	33358.5	67380.1	33393.1	94372.2	49948.3	50333	52165.7	55799.3	22909.4	51073.3	19960.1	39.0813	47381.7	62774.6	87615.4	26127.7	62931.1	43679.8	49089.3	90545.9	124980	66125	28457.8	43.0364
P14625	Endoplasmin	33389.9	33016	21851.1	23060.9	29660.4	37647.6	23467.2	13201.4	29052.2	27149.6	7042.67	25.9402	52917	15387.9	28153.4	36708.5	40823.9	27606.9	25298.7	15433.1	24938.2	29696.4	11397.3	38.3794	47710.8	93631.5	75350.1	85546	81652.6	78172.6	55267.6	43450.7	84759.1	71726.8	17130.3	23.8828	50465.2	60205.2	38848.2	37368.5	39332.4	104006	42540.8	57280.7	40166.4	52245.9	19940.6	38.1669
P16104	Histone H2AX	602477	663798	658481	491490	570260	628950	442426	627901	755872	604628	88634.5	14.6593	172427	202715	247737	123876	124446	201292	179816	173837	278661	189423	48101.8	25.3938	246457	217387	225797	102916	142734	199902	217047	219622	233039	200544	44215.6	22.0478	73531.3	100059	142145	73946.6	51931.7	103947	104761	115347	163445	103235	32780.4	31.7533
P08729	Keratin, type II cytoskeletal 7	99858	87641.6	142507	103088	92521.9	89804.9	74463.4	59784.8	108995	95407.2	21831.3	22.8823	35922	28678.8	18879.2	60170.5	28238	37621.3	36535.4	29323.9	31332.1	34077.9	10683.4	31.3499	89950.9	99707.4	73868.4	60414.9	96375.6	47354.2	84301	87343.3	84277.6	80399.3	16096.1	20.0202	31251.9	33450.6	45246.9	47503	70015.3	45542.1	31247.9	68887	78353.3	50166.4	16953.2	33.794
P07437	Tubulin beta chain	135270	84562.5	130375	134302	116235	119471	127101	105585	79246.5	114683	19664.7	17.1469	58332.2	50690.4	65221.6	65587.1	76040.6	57781.1	26597.5	62197.5	61801.6	58250	12937.4	22.2102	60947.6	69093.2	66963.6	355799	341696	409355	148570	75625.7	147503	186173	133957	71.9532	38885.1	52079.3	46343.5	45700.3	37313.7	50364.7	49325.6	43843.7	98235.8	51343.5	17222.7	33.5441
P19105	Myosin regulatory light chain 12A	33294.7	27212.3	28788.7	23870.2	29449.5	43066.3	23296.4	12522.5	37094.2	28732.8	8266.23	28.7693	54643	35262.9	18422.4	28872.4	40632.9	32597.5	35607.3	57930.6	14369.1	35370.9	13688.4	38.6997	86091.3	90977.1	93368.1	39630	47898.1	43201.8	78468.2	140545	104822	80555.7	30969.7	38.445	13882.3	37569.9	48754.4	27787.9	26880.2	26640.2	44087.8	49600.9	38088	34810.2	11227.8	32.2542
Q15149	Plectin	22522.7	26142.1	9143.3	34642.3	24987	19033.1	31218.3	31175.3	22979.8	24649.3	7205.18	29.2307	26629.8	13840.1	28784.1	38000.4	41769.6	26848.4	29607.6	15125.6	17513.5	26457.7	9133.73	34.522	53203.7	94735.2	52444.4	46176.3	40751	47353.6	51676.8	67867	138652	65873.3	29885.4	45.3679	33973.2	48072.6	35341	38938.7	67216	41366.5	41016.5	38749.2	46888	43506.9	9464.91	21.755
P02679	Fibrinogen gamma chain	53282.2	33794.7	53184.9	69728.3	66923.1	24239.6	51386.3	120477	76506.7	61058.2	26233.5	42.9648	24298.1	42720.9	41403.6	60882.8	56560.4	59826.4	27935.5	36482.5	34958.2	42785.4	12792.6	29.8996	36010.7	29999.6	39422	59715.3	66500.5	57508.5	100465	31142	97608.4	57596.9	25342.4	43.9995	413801	386269	424534	545609	515178	64624.3	465397	376432	34099.5	358438	173556	48.42
P02763	Alpha-1-acid glycoprotein 1	33455.1	46256.5	33440.9	43238	28566.7	40049.6	27496.1	42821	11447.8	34085.7	10170.4	29.8378	75675.5	51809.1	77061.6	65357.3	54729.3	91163.4	64050.7	55425.1	81773.9	68560.7	12838.4	18.7256	52086	44780.3	52480.8	46843.5	82468.1	56069.6	54388.7	54761.2	66824.8	56744.8	10823.4	19.0738	103313	93855.2	58906	61309.5	86803.7	80636.2	68009.4	72188	57375.7	75821.8	15405.6	20.3181
P04406	Glyceraldehyde-3-phosphate dehydrogenase	43962.8	61930.2	69517.5	32854.7	57593.5	75049	88296	83076	125789	70896.5	25632.9	36.1553	75250	49446.6	16101.1	56638.3	129033	50498.9	38831.6	77408.8	51776.7	60554	29728.9	49.0949	83657.4	98408	85686.6	149186	213276	128659	48953.2	97254.6	100936	111779	44611.7	39.9104	85910.6	66019.2	71471.8	56193.2	84795.4	38713	77037.5	91463.9	84065	72852.2	15966.7	21.9165
P62805	Histone H4	807142	830437	940466	826150	858476	987043	804766	795539	855247	856141	61936.7	7.23441	119909	110360	128754	139662	118303	147942	98142.9	121594	140677	125038	14978.5	11.9791	105734	87709.5	135256	34968.3	72031.1	34211.7	103123	149491	139006	95725.6	40252.7	42.0501	98256.3	82588.5	93287.3	90297.3	78956.2	99583.6	116084	121870	61897.8	93646.7	17364.9	18.543
P51858	Hepatoma-derived growth factor	23787.4	18474.9	23067.3	27445.5	12889.8	13954.8	21551.3	9340.5	16663.9	18575	5552.77	29.8938	29414.7	36306.3	23174.4	21404.4	23923.7	35405.4	33250.4	34122.2	23910.2	28990.2	5599.5	19.3151	60941	87828.9	49589.8	79203.6	66072.4	56924.1	41560	34900.1	34923.5	56882.6	17670.5	31.0649	67825.7	31590.3	48566.2	47920.2	41256.3	84741.9	22287.8	42025	54459.8	48963.7	17601.5	35.948
P60660	Myosin light polypeptide 6	81770.3	61399.6	64323.3	58201.8	73836.4	58637.4	57196.3	21066.1	58985.8	59490.8	15682.7	26.3616	67215.2	54549.4	65631.3	56560.2	28921.9	76514.2	83574.9	84500.3	81575.2	66560.3	16990.4	25.5264	130881	139238	125159	57269.1	59871.5	88991.9	38400.9	134664	147087	102396	39221.8	38.3042	42524.8	52428.2	40823.3	28950.2	50272.5	82897.2	25664.6	31878.4	77772.1	48134.6	19241	39.9734
P06748	Nucleophosmin	31802.2	29041.8	31591.3	37956.1	37392.4	14900.4	11134.3	31390.6	22213	27491.3	8909.97	32.4101	14987.6	10063.5	16231.7	42642.7	15152.9	29052.8	29948.5	18602.4	24469.7	22350.2	9588.13	42.8995	22070.7	30731.3	39352.5	62990.3	42003.3	84702.2	126403	31443.6	31529	52358.5	31928	60.9796	39711.5	26517.5	42504.9	41342.5	31160	27747.3	36443.8	45339.6	29825.2	35621.3	6585.7	18.4881
Q00839	Heterogeneous nuclear ribonucleoprotein U	21174.2	22280.7	24715	15833.7	22267.5	23011.2	27565.4	36707.9	25078.5	24292.7	5340.76	21.9851	19645.9	38761.3	42214.3	28857.1	36564.4	40477.6	9540.86	12113.9	14963.2	27015.4	12345.7	45.6989	30995.7	43434.9	43141.6	80591.6	61228.9	58993.7	50716.2	25385.3	27765.3	46917	17027.3	36.2924	37687.1	46949.2	22398.2	58247.6	50139	50363.1	36505.8	46921.1	67445.6	46295.2	12307.8	26.5855
P14618	Pyruvate kinase PKM	56580.3	35833.3	46452.2	36635.9	39314.9	48262.8	23697.3	46245.6	37847	41207.7	8883.53	21.5579	39748.3	20281.8	27764	71708.8	29256.5	25284.6	45208.8	32811.6	57033.8	38788.7	15747.1	40.5973	54353.6	69080.4	55584.5	55868.2	92455	66010.4	52903.1	63962.2	74030.8	64916.5	11952.4	18.412	54366	89590	56726.4	90293.3	97748.3	55615.2	68462.8	33049.6	59376.4	67247.6	20015.1	29.7634
P26038	Moesin	26719.2	33610.9	15581.6	54491.4	31537.5	21114.7	49142.7	42040.8	21507.2	32860.7	12573.1	38.2618	28020.3	27500	37100.9	39286.8	38217.5	29232.7	45861.5	39105.8	34063	35376.5	5829.06	16.4772	67839.3	90688.9	42836.2	56289	69801.1	88271.7	62601.6	30845.3	24224.5	59266.4	21956.5	37.0471	58823.7	55094.9	38911.6	50426.7	42231.2	56955.2	58287.5	46593.4	40984.1	49812	7430.68	14.9174
Q15063	Periostin	352969	345473	345606	306024	302431	192820	323561	343049	313892	313981	46338.5	14.7584	20689.7	30879.3	26700.4	22816.8	28541	27894.3	31201.2	31185.4	29520	27714.3	3536.47	12.7605	287778	264393	295484	160183	436108	207644	237897	334188	336700	284486	76192.6	26.7825	36673.1	61565.7	61278.9	37024.6	48851.6	85937.1	50521.5	57460.4	55121.9	54937.2	13994.1	25.4729
P61604	10 kDa heat shock protein, mitochondrial	42347.2	37229.7	43905.5	47151.5	27826.3	40065.6	15878.4	28186.9	34077.9	35185.4	9283.42	26.3843	29804.3	42452.2	25578.8	62507.3	38027.1	55025.4	51855.6	67580.1	57035.9	47763	13756.8	28.8022	128290	125724	219151	43563.8	100853	62804	77059.3	114147	125362	110773	47788.4	43.141	76702.3	102251	100305	65756.6	58579.7	103939	79868.4	79446.2	124679	87947.5	19947.5	22.6811
P04264	Keratin, type II cytoskeletal 1	22251.1	29754.5	39385.9	58823.9	132427	130064	44090.4	30038.8	32883.6	57746.6	40498.5	70.1314	369472	279850	196226	165380	559207	83141.6	246206	292753	138222	258940	134282	51.8584	39293	70011.9	78665.9	93245.3	54514.8	76017.3	65125.4	102215	85474.6	73840.3	18265.5	24.7364	770716	837764	257175	988483	871818	236020	735639	767786	443303	656523	258809	39.4212
P04217	Alpha-1B-glycoprotein	43885.4	14318.9	55674.7	34323	33941.2	54119.6	42735.1	17128.2	29521.7	36183.1	13735.2	37.9601	30126.8	23971.6	27204.1	31041.3	45044.9	79932.3	32868.4	26655.9	16804	34849.9	17469.6	50.1282	52406.2	33477.6	42397.9	78230.9	48748.8	61048.3	38902.1	38787.2	53677.5	49741.8	12991.5	26.1178	38813.8	17925.2	35538.1	59596.8	55651.1	33411.3	49067.8	68952.8	45646.2	44955.9	14576.8	32.4246
P09429	High mobility group protein B1	17847.3	23668.9	15564.6	15732.3	20269.8	15858	19940.2	12491.5	11527.1	16988.9	3648.13	21.4736	11893.7	8582.65	16698	28780.8	21679.3	18475.8	16239.5	18320.6	20741.2	17934.6	5460.31	30.4457	47392.9	23163	43849.3	65832.2	83942.2	69297.1	27871.5	26218.6	35856.8	47047.1	20321.7	43.1944	26699.2	27802	37535.9	18858.7	15811.6	24339.5	12178.5	30967.8	23107	24144.5	7359.55	30.4813
O60240	Perilipin-1	18580.4	23659.5	20830.6	27414.8	41901.4	35351.5	28207.3	7960.22	18708.6	24734.9	9419.99	38.0838	73765.1	67406.5	58187.5	57610.3	41179.7	76211.6	58354.1	75213.5	54560.2	62498.7	10943.8	17.5105	58328.2	38842.6	35722.5	68260.7	60387	64835.9	60611.8	37985.2	23950.7	49880.5	14886.8	29.8448	53566.9	48600.6	39060	38263.9	53863	46030.1	48098.5	38156.7	87479.2	50346.5	14338.3	28.4791
P54727	UV excision repair protein RAD23 homolog B	25401.4	49181.2	15247.5	32699.9	22916.2	59185.6	15427.8	14622.3	39968.9	30516.8	15135.6	49.5976	23524.4	21490.2	14490.2	28587.2	31255.5	21259	21616.3	16420.3	25582.8	22691.8	5037.58	22.2001	35293.4	56786.5	55864.8	53049	34041.5	33390.8	51347.9	25694.8	52787.3	44250.7	11251.7	25.4272	38647.4	36985.8	33705.5	35422.3	55164.3	29950.2	39323.6	48867.6	42861.2	40103.1	7375.85	18.3922
P23528	Cofilin-1	42585.6	70552.8	88931.7	128237	97900.9	97498.3	59927.2	58759.7	56710	77900.4	25558.5	32.8092	31740	25455.8	31244.6	50374.1	57621.1	52679.6	32519.9	42177.7	65902.3	43301.7	13202.8	30.4903	155693	163028	121711	128867	91868.6	211537	144454	155702	144384	146361	30895.2	21.109	77460	59413.6	48272.5	39698.2	46211.1	65756.6	120515	67000.6	69297	65958.3	22499.8	34.1121
Q02818	Nucleobindin-1	38026.3	40009.5	25743.1	33180	39863.6	9454.36	28765	24964.1	18718.1	28747.1	9731.39	33.8517	16220.6	18445.1	36720.1	47780.1	39954.8	24690.5	30897.9	37091.9	31335.3	31459.6	9693.53	30.8126	54049.3	42652.9	60322.1	70522.7	54964.3	68474.1	39127.4	52796.8	57461.2	55596.8	9797.02	17.6216	70895.1	63771.8	32222.1	43808.8	35757.5	31543.3	49164.3	34996.2	61959.3	47124.3	14214.9	30.1646
P09651	Heterogeneous nuclear ribonucleoprotein A1	28459.7	34961	30665.4	20070.4	35007.4	22163.3	25612.3	24015.6	20159.2	26790.5	5494.53	20.5093	39722.8	23167	31317.7	21620.8	30890.1	29576	41035.1	29162.8	30472.2	30773.8	6068.58	19.7199	39943.4	53972.3	82113.2	55895.4	38262.6	80598.3	43886.5	51869.3	47383.6	54880.5	15239.9	27.7692	36839.9	41637.4	47275.9	26759.3	33124.6	68235.6	31524.6	30470.3	44007.5	39986.1	11851.6	29.6393
P62937	Peptidyl-prolyl cis-trans isomerase A	81654.3	82096.2	99008.1	86215.1	84784.4	35415.7	90419.8	84690.5	79222.8	80389.7	16824.3	20.9285	44512.1	59399.6	65808.1	58632.4	41583	67852.3	64513.8	60758.9	45883	56549.2	9367.52	16.5652	62106.4	50685.5	60053.6	43766	82570.4	98205.2	61258.9	63444	57659.7	64416.7	15517.6	24.0894	46120.2	48055.3	43482.9	46157.8	45372.3	43223.1	45052.7	45551.6	30840.7	43761.8	4767.07	10.8932
P06703	Protein S100-A6	180759	173899	122334	211469	192559	145724	104680	107387	76692.8	146167	43464.1	29.7359	59305.3	49180.7	32573.2	86088.5	84011.8	98038.5	55478.9	89944	53005.3	67514	21165.3	31.3495	131350	126533	122417	484929	43830.8	226320	137770	141598	111959	169634	119783	70.6125	40363.6	29506.4	42400.9	48119.9	45200.6	48678	63282.3	50202.4	42705.4	45606.6	8530.11	18.7037
P07108	Acyl-CoA-binding protein	23500.3	17718.1	26258.9	34990.1	42692.2	22296.7	43798.5	30937.8	25866.8	29784.4	8565.85	28.7595	14813.5	22748.8	19228.8	27365.8	28210.6	43285	18024.1	29682.9	23384.5	25193.8	7925	31.4562	125143	146920	100713	105659	96286.2	44109.6	101505	188525	203607	123607	46620.4	37.7165	49241.4	33453.9	42368.3	50050.7	49381.3	96913.7	48987.9	25981	43402.2	48864.5	18689.7	38.248
P80303	Nucleobindin-2	24794.4	18834.4	18520.7	14284.2	63715.6	21829.1	24970.4	9548.19	18822.9	23924.4	14796.1	61.8451	18849	31167.7	10666.8	17496.4	26963.6	21503.4	24354.4	25639.6	24675.4	22368.5	5699.01	25.4778	30447.3	40262.1	35354.3	59466.5	42721.6	41746.1	43631	26265.3	37588.6	39720.3	8877.2	22.3493	28661.4	36249.6	28610.7	15979.7	24522.6	37150.6	39911.4	30524.9	31822.8	30381.5	6839.47	22.512
Q9NZT1	Calmodulin-like protein 5	27807.1	32768.2	27117	23404.3	24294.6	33388.5	24495.3	23124.1	18081.1	26053.4	4567.71	17.5321	32092.9	22795.5	13131.6	24892.9	27009.7	20580.8	30016.5	23901.2	31964.4	25153.9	5718.09	22.7324	424349	381435	143294	67058.8	79762.6	43671.4	445049	442367	85304.7	234699	171317	72.9943	53741.6	67440.8	31203	76970.1	30079.1	48087	76557.2	67126.6	33526.7	53859.1	18059.6	33.5311
Q01105	Protein SET	10148	12830.2	25589.9	32668.6	20792.9	11845.6	18165.9	11524.9	13273.6	17426.6	7212.4	41.3872	14110.9	26370.7	28002.2	36995.1	31646.7	16319.7	17284.2	22609.4	22524.9	23984.9	7110.04	29.6439	37353.3	37457.8	46847.5	64918.5	50205.4	55316.3	32847.7	43074.1	32256.3	44475.2	10329.8	23.226	30745.4	29301.3	25330.9	51466.1	63612.3	32840.5	31820.8	29903.9	34998	36668.8	11783	32.1335
Q06830	Peroxiredoxin-1	41223.3	47415.6	33369	26178.5	52399	33314	57143.2	54986.7	26497.5	41391.9	11417.8	27.5847	37475.3	34711.5	26316.1	24151.7	28294.7	46527.5	39153.4	43727.2	25926	34031.5	7777.92	22.8551	61599.7	56664.4	80736.4	78748.9	69770.7	66241.9	54542.3	49061.6	46220.3	62620.7	11581.3	18.4943	47390	57408.7	52379.6	31350.4	39053.5	52824.6	30220.2	85076.4	37659.5	48151.4	15937.7	33.0992
Q6NZI2	Caveolae-associated protein 1	44288.1	44309.3	22159.4	61003.7	23693.1	21410	32606	37702.6	20548.8	34191.2	13091.7	38.2896	227325	220923	234185	179251	68797.7	76856.8	219901	208019	63569	166536	70045.5	42.0602	43793.2	40005.4	50434.9	76990.5	91894.3	96364.6	56571.1	36423.2	34564.1	58560.1	22554.1	38.5144	44703.4	63974.2	60042.5	226842	52203.1	77961.9	229371	75877.1	49025.8	97777.9	70462	72.0633
P12110	Collagen alpha-2(VI) chain	90728.3	124565	111436	59419.4	43224.3	97132.8	154700	152843	153638	109743	38738.2	35.2991	57912.2	113638	98251.6	55094.8	70102.8	98915.7	73304.9	62347.7	101011	81175.4	20585.9	25.3598	46125	35066	41171.6	45182	55529.6	69971.3	46230.4	63296	35305.8	48653.1	11349	23.3265	34586.5	29598	105682	57043.7	77825.8	81749.6	50937.9	97031.5	123693	73127.6	30579.2	41.8162
P04083	Annexin A1	25445	25005.8	27229.9	34771.1	22807.1	24404.7	24206.8	37169.6	16819.4	26428.8	5803.09	21.9574	45920.6	25467.3	39767.7	51061.7	52673.5	50867.5	54414.3	47432.5	29343.9	44105.4	9844.7	22.3208	32853.9	42181.6	33645	53235.2	57586.1	55009.1	50376.2	49001.7	38115.3	45778.2	8804.55	19.2331	41526.3	76823.7	41027.4	47765.4	65324	66603.3	51141.5	61489.5	49404	55678.3	11694.2	21.0031
P05997	Collagen alpha-2(V) chain	14801.7	17518.3	19858.2	31778.3	15588.6	13549.8	15800.7	24652.5	11930.1	18386.5	5906.38	32.1235	18189.7	30487.7	15572.1	18233.6	64187.3	39023.5	31004.2	32368.5	24748.5	30423.9	14020.3	46.083	35460.5	36012.2	59706.8	130997	82432.4	72887.3	22779.2	66244.3	33961.6	60053.4	31604.9	52.628	38929.5	44183.6	58694.5	54631.3	39265.2	40356.4	34129.9	42849	28798.6	42426.4	8806.15	20.7563
Q03252	Lamin-B2	24243.6	24082.1	12604.2	24732.9	27976.9	22240.8	30992.7	19671.5	42911.3	25495.1	7849.49	30.7882	23268.7	17355.4	33812	35604.9	21901.3	66285.8	33575.6	20691	53996.3	34054.6	15494.5	45.4989	70543.1	69846.4	84202.1	76728.7	110646	71024.2	39852	52006.4	74898.5	72194.1	18600.4	25.7644	55043.9	36063.3	33858.6	39675.6	29577.2	56958.4	43915.3	39676	34853.5	41069.1	8866.25	21.5886
P20810	Calpastatin	20272.7	25885.5	17575.7	24110.2	30201.5	18350.8	35072.7	21371	16373.5	23246	5884.68	25.3148	36558.8	16677.7	22631.9	29901.1	26272.7	34667.7	20000	26857.2	20000.8	25952	6436.58	24.8019	49117.6	50154.5	56281	78287.2	47789.6	53040.3	35595.8	44432	48605	51478.1	10930.7	21.2336	33702.6	23569.2	40352.9	57217.7	39188.9	41508.4	40730.3	41678.2	38071.2	39557.7	8262.67	20.8876
Q01995	Transgelin	123866	158338	151761	149976	153115	164561	186860	182012	85247.7	150637	28963.5	19.2273	50844.7	27402.3	25418.3	32176.4	31373.2	57853.4	25679.5	26878.7	19075.1	32966.9	12079.4	36.6412	104955	56119	48709.3	37072.3	50882.7	48348	166595	62074.9	118447	77022.6	40937.7	53.1502	38248.1	21230.3	75526.1	38451.6	35543.5	40661.2	35822.4	48900.5	42842.5	41914	13791.9	32.9052
P07910	Heterogeneous nuclear ribonucleoproteins C1/C2	37789.1	58915.6	61093.7	109096	38413.2	89408.9	70199.1	21196.2	33055.9	57685.3	26924.8	46.6754	45857.1	45917.3	61704.2	26689.5	24805.2	26841.7	45483	31870.8	63346.3	41390.6	13925.9	33.6451	63812.2	40255.4	44801.1	49683.2	46956.3	62281.2	62009.5	37847.1	78652.3	54033.1	12646.6	23.4053	80289.6	29291.3	49650.2	29249.9	39260.2	44539.6	63442.2	52032.5	60614.9	49818.9	15703.4	31.5209
P02749	Beta-2-glycoprotein 1	41548.2	43149	27307.3	38829.3	35106.1	27569.6	25820.3	21343.6	9792.98	30051.8	10133.3	33.7193	51745.8	57921.7	47355.3	14284.6	48209.6	72588.7	62020.6	64057	46910.6	51677.1	15592.6	30.1732	34775.4	13556.2	31932.1	40635.2	74908.4	109803	34970.9	29396.6	34806	44975.9	27537.7	61.2277	23151.6	21830.8	31784	38948.8	23239.1	56571	42784.3	46486.9	40552.9	36149.9	11327.7	31.3353
P15090	Fatty acid-binding protein, adipocyte	19617.8	17167.7	18480.3	25579.1	22224.2	14415.4	11061.8	9030.06	14479.5	16895.1	4962.99	29.3753	24954	57252.4	28570.2	69937.7	45894.6	32936	61154.4	59141.7	35448	46143.2	15386	33.344	33622.5	36646.9	33909.2	35098.2	46806.5	45276.4	26951.4	25079.9	34212.6	35289.3	6781.2	19.216	51520.2	68405.5	64691	37207.9	35353	42403.6	40405.8	48132.2	39378.1	47499.7	11278.7	23.7447
P05783	Keratin, type I cytoskeletal 18	40309.1	28505.3	30353.6	41988.9	43341	23605.8	36434.1	42176.8	32574.9	35476.6	6646.64	18.7353	24424.7	14897.4	30559.9	34154.2	24660.4	27940.2	27989.1	28742.3	32801.9	27352.2	5373.58	19.6459	103037	34565.3	40571.7	98307.3	71646.6	126696	31551.4	27670.7	37776.5	63535.8	35219.7	55.4328	35785.9	35274.5	60557	29444.9	30672.5	43198.9	32902.7	47918.9	51256.1	40779	10031.3	24.5992
P01834	Immunoglobulin kappa constant	150010	164660	119035	122927	133604	105955	187875	198634	180636	151482	31329.9	20.6823	78921.5	101911	86504.5	82650.1	127213	65802.1	101173	114566	74913.6	92628.4	18841.3	20.3408	82623.2	94723	88260.2	150572	116085	122474	72138.3	111405	112538	105646	22522.9	21.3191	113565	150361	158014	185532	108572	167006	141147	91578.3	174598	143375	30480.1	21.259
Q9BQE3	Tubulin alpha-1C chain	31447.5	51939.2	34311.1	54821.1	58687.1	30550	53569.4	43161.8	55186	45963.7	10598.1	23.0575	61421.7	62360.7	65701.7	25853.5	57432.2	53978.4	49206.1	48278.6	29616.4	50427.7	13338.9	26.4516	49664.4	82020.9	64147.7	54704.7	52043.9	50675.5	61787.2	73277.4	68474.6	61866.3	10578.8	17.0994	38948.5	60987.7	53780.2	49647.2	82520.2	64674.9	70071.4	65804.2	38678.4	58345.9	13679.4	23.4453
Q86V81	THO complex subunit 4	23129	10499.2	15307.6	21996.9	13674.4	14144.5	40023.5	20810.3	10603.2	18909.9	8689.47	45.9521	11248.2	13744.9	12236.8	18290.9	26017.4	18942.1	15786.8	8681.31	8436	14820.5	5316.45	35.8723	32856.2	12885.9	28036.8	41952.7	28823	50540.5	19529	32832.1	43787.4	32360.4	11198.6	34.6059	115201	38430	71878.8	32716.7	29955.4	26806.9	46372.2	80142.3	27448.1	52105.7	28853.2	55.3744
P31949	Protein S100-A11	28283.6	64797.5	20183.9	75201.5	34616.4	18478.5	24703.7	55151.2	26056.5	38608.1	19767.2	51.1998	38591.4	23775.6	29799.7	27077.6	39560.5	19851.6	29816.7	33282.4	25968.2	29747.1	6164.56	20.7232	142087	82316.3	122479	217416	42925.8	255497	178346	173295	139233	150400	61464.7	40.8676	64640.1	46111.8	32598.1	56791	37102.9	33438.1	71292	63389.4	43428	49865.7	13722.2	27.5182
P57053	Histone H2B type F-S	498790	516123	23172.7	478441	479488	493625	888332	793505	913773	565028	257908	45.6452	234436	228503	255862	214547	207601	293392	234697	258451	290887	246486	28949	11.7446	507039	532506	547474	85333.9	56533.2	53798	503690	552717	584310	380378	224149	58.9278	158800	150147	183345	105960	155501	179545	137144	177660	194334	160271	25773.6	16.0813
P62328	Thymosin beta-4	29126.7	12787.5	18508.9	30287.4	11237.5	20161.7	16011	18228.6	16786.3	19237.3	6185.3	32.1526	36257.5	13921.5	16517.4	20193.9	20703.4	24179.7	11804	14871.3	6209.65	18295.4	8088.98	44.2132	39562.6	21241.4	20737.7	114370	149577	43950.9	61921	88011.7	80478.5	68872.4	41094	59.6669	31821.5	26247.8	34774	23727.2	33905.2	26004.8	40139.5	41037.9	21206.2	30984.9	6699.88	21.6231
Q06323	Proteasome activator complex subunit 1	23167.6	14188	23556.9	38577.1	33738.9	31160.7	25374.9	16451.3	26365.6	25842.3	7376.38	28.5438	13094.4	15737.7	19941.8	36402.2	18400.8	23440.9	33546	51422.8	51925.9	29323.6	13972.5	47.6492	64134	45400.2	40163.9	35634.8	99467.9	46395.7	32293.1	53386.1	55630.2	52500.7	19103.6	36.3873	35809.7	36321.7	39304.6	40425.7	39473	29935	31596.3	36918.1	21752.4	34615.2	5631.89	16.27
P09382	Galectin-1	127949	118593	109173	152614	132757	166440	110208	92652.8	112829	124802	21738.7	17.4186	383093	323966	60062	373353	325909	54858.5	426882	399115	117108	273816	143138	52.2753	37144.5	230224	240405	44416.4	125884	57025	225471	208510	260903	158887	87195.2	54.8788	182223	166757	101259	51344.9	182334	62569.9	208123	42784.5	272047	141049	75398.9	53.4558
Q99497	Protein DJ-1	21673.1	22987.1	24136.3	22143.7	23353.6	20479.3	30924	35027.2	21051.2	24641.7	4681.5	18.9983	16253.8	28189.8	74386.2	77343.4	72962.2	44426	38932.2	24092.1	32613.3	45466.6	22176.6	48.7756	111202	80941.6	51344.7	56665.3	87607.2	56702.2	29570.1	35932.6	23087.8	59228.2	27450.3	46.3466	70293.7	73620.8	59355.7	48230.1	44069.3	60603.7	48111.2	31014.7	32878.9	52019.8	14253.5	27.4002
P04792	Heat shock protein beta-1	44615.4	34727.8	66689.3	51111	39693	39673.2	45998.4	85847.1	61540.7	52210.7	15438.4	29.5695	53646.8	52841	38620.1	50864.6	55880.5	80276.3	50776.3	23690.6	21932	47614.3	16773.7	35.2284	149853	157490	70168.2	81221.8	74015.2	57951.2	143244	199396	55360.4	109856	49826.9	45.3567	102518	72651.4	100027	67460.3	85130.8	124915	46130.8	78022.2	133077	89992.5	26315.6	29.242
P06733	Alpha-enolase	64303.6	35101.6	30939.9	64327.7	21397.1	86271.2	92865.6	99235.9	106032	66719.4	29840.7	44.7257	54089.2	42043.7	32274	40286.7	55034.7	69462.4	74689.8	59521.2	65174.3	54730.6	13423.9	24.5271	67841.1	52486.1	64886.3	66027.1	66422.9	80416.2	55645.8	48869.6	52375.6	61663.4	9500.23	15.4066	52615.2	72746.5	56643.8	59949	50892.9	71863.8	49236.5	49521.6	54235.3	57522.7	8534.99	14.8376
Q71DI3	Histone H3.2	32773.5	32521.9	45586.6	35450.5	39698	36071.4	47653.6	72206.5	34159.4	41791.3	11910.1	28.499	44731.3	24149.4	51855.1	31865.2	26465.7	35605.9	24871.9	25488.6	46582.4	34623.9	10030.4	28.9696	22441.9	27520	58523.9	40205.7	30799.9	62045.3	49219.4	34332.6	35183.9	40030.3	12987.8	32.445	46050.9	64939	26892.1	29212.8	52922.8	74865.5	43167.9	37285	81455.6	50754.6	18331.4	36.1177
P02766	Transthyretin	32903.2	35868.1	31765.8	48198.9	47178.8	42974.1	23264.1	19497.4	9749.38	32377.8	12272.4	37.9037	55141.2	28466.2	37880.7	26784	26676.1	20710.3	40550.6	23015.7	21839.8	31229.4	10631.8	34.0441	46449	34706.7	34584.4	62432.4	52368.6	47208.8	32404.6	60566.1	51383	46900.4	10481.7	22.3488	47218.1	20427.2	36917.8	41460.2	38231.6	41134.2	43895	39121.1	31785.9	37799	7386.59	19.5418
P00441	Superoxide dismutase [Cu-Zn]	42436.6	159532	39747.9	78641.1	164005	30840.3	225487	16238.8	30988	87546.3	71455.9	81.6207	104482	38269	37702	61777.5	54145.7	68947.3	81164.9	46277.5	66614	62153.4	20286.5	32.6394	46478.2	59840.7	78521.6	67269.2	61173.9	60624.3	44615	63477.2	87514.2	63279.4	12864.9	20.3304	74143.4	46341.2	128122	71679.5	38059.1	102492	71837.6	79470.3	103704	79538.9	26758.2	33.6417
P23284	Peptidyl-prolyl cis-trans isomerase B	33324.4	33696.7	31787.6	31477.5	21341.1	18491.7	46821.4	55120.3	42759.8	34980.1	11010.6	31.4769	35973.1	43302.8	44540.4	38000.4	43276.6	20166.8	46707.1	29854.6	24377.4	36244.4	8949.65	24.6925	61893	36700	39634.5	42553.8	54464.7	60448.8	54603.5	46152.7	71216.4	51963	10861.7	20.9027	91759.9	117487	46533.9	45118.7	66299.2	29808.7	37080.2	39922.8	90560.9	62730.2	28795.8	45.9042
P05090	Apolipoprotein D	16499.4	62219.7	29659	27498.9	13539.3	25335.3	25636.5	61679.5	22366.6	31603.8	16922.1	53.5445	18876.3	60654.4	31849.6	51320.8	17657.6	25968.3	18655.8	23543	68745.8	35252.4	18599.1	52.7598	49547.2	78688.5	44896.4	49060.2	54020.6	62171.1	47889	46953.3	59057.7	54698.2	10064.2	18.3995	48912.9	37303.9	51444.2	28834.1	40487.4	50285.3	22035.1	49382.9	39256.8	40882.5	9733.68	23.8089
P60174	Triosephosphate isomerase	28413.4	37512.8	44031.9	62237	34591.3	16154.9	46792.6	20323.3	45905.8	37329.2	13552.4	36.3051	11256	31495.1	8988.11	24449.1	29667.4	9878.59	43891	37124.8	27395.2	24905	11774.5	47.2775	35715.3	35785	33196.2	46749.5	48384.2	26754.8	38808.7	39797.7	27577	36974.3	7048.24	19.0626	32479.8	26671.3	32401.6	32461.1	25494.7	51425.5	19229.7	62752.2	48732.7	36849.8	13440.2	36.4728
P30040	Endoplasmic reticulum resident protein 29	22716.1	36060.2	18982	22653.9	16384.1	30302.9	26695.5	29902.7	15788.3	24387.3	6497.93	26.6447	30238.7	26951.5	22062.8	31224.4	23374.1	19235.6	22069.4	15166.6	17889.8	23134.8	5153.45	22.2758	24269	63142	40270.1	51987.3	51853.4	47971.8	36156.3	46269.5	21169.3	42565.4	12824.8	30.1296	37952.8	27270.2	40136.8	33356.6	50019.5	51937.3	36851.4	35679	48104.2	40145.3	7798.53	19.4257
P0DOY3	Immunoglobulin lambda constant 3	152986	132146	123910	130983	150420	118130	154495	142391	118809	136030	13664.4	10.0451	70026.4	61684.3	50710	108568	83203.8	120326	67415.2	74356.8	42152.7	75382.5	23981.8	31.8135	88358	44833.4	80530.8	558552	546137	519132	58082.6	40567.3	75484.1	223520	225367	100.827	54582.7	72787.1	57297.2	115905	80311.2	40385.1	50091.9	90219.4	105817	74155.1	24562.9	33.1237
P30086	Phosphatidylethanolamine-binding protein 1	16508.8	25295.7	25186.7	26468	32304.7	22502.6	35017.5	19827.8	17619.4	24525.7	5902.21	24.0654	28748.2	12872.6	25749.1	23455.4	15525.4	23247.5	19314.5	26294.6	17333.9	21393.5	5083.91	23.7638	39763.5	30836.1	40674.8	36858.3	51878.9	32312.6	18399.6	57747.4	34367.6	38093.2	10929.6	28.6918	45454.3	29136.1	28738.2	30615.6	24418.5	27783.6	42792.8	38592.8	24796.9	32481	7354.4	22.6422
P21333	Filamin-A	26174.9	34403.7	58395.9	45974	61411.4	34662.6	28275.9	17796.3	39998.7	38565.9	13725.2	35.5889	14112.6	16546.5	16233.8	59809.8	23375	35646.8	17905.8	25483.7	32035.8	26794.4	13604.1	50.7721	37987.4	46958	61550.8	49009.2	51578.6	52136.2	54407.5	82233	42239.3	53122.2	12137.6	22.8485	56005.5	34973.6	46996.8	67366.5	66788	40593.7	52840	30684.9	36952.8	48133.5	12748.9	26.4865
P16949	Stathmin	25723.5	28249	12935.3	18527.6	24426.5	35436.5	29304.9	30858.8	21871.5	25259.3	6410.22	25.3777	25982.4	32410.6	23181	37471.5	43576.1	33524	24368.5	38268.9	25995	31642	6773.04	21.4052	109669	111288	137708	50513.7	57281.3	53965.2	89480	79235.6	37126.4	80696.3	31932.2	39.5708	33718.9	29070.2	54811.4	41987.9	45392.6	41113.7	63810	76930.6	46609.3	48160.5	14093.7	29.264
P42167	Lamina-associated polypeptide 2, isoforms beta/gamma	24689.4	15830.9	18372.1	17360.6	37149.3	18489.6	19661	8805.2	18063.2	19824.6	7259.34	36.6179	22636.5	22232.1	22668.1	26391.4	13771	17010.9	31173.4	25986	19446.1	22368.4	4923.16	22.0095	40541.4	32792.6	32667.5	52521.2	46967.6	111160	44041.2	31477.1	28002.2	46685.6	24050.2	51.5152	37352.7	34031.7	30171	28554.6	31134.3	28839.3	48250.5	39586.3	34651.2	34730.2	5965.74	17.1774
Q14103	Heterogeneous nuclear ribonucleoprotein D0	11579	19554.9	6864.63	5192.32	13001.5	13805.1	29162.7	14645.1	7151.44	13439.6	6997.16	52.0637	23076.9	19276.1	8390.17	18884.6	31282.3	9410.89	16043.2	31943.9	14735.1	19227	7930.95	41.249	27717.8	28515.4	31727.8	48955.7	31726.4	29010.7	13843.6	29442.1	24521	29495.6	8581.27	29.0934	29126.3	30438.9	18878.7	23477	26294.2	18176.3	18194.6	24827.4	31332.1	24527.3	4933.58	20.1147
P25705	ATP synthase subunit alpha, mitochondrial	33826.4	25518.5	33961.6	24593.2	18912.4	20172.5	21130.3	20547.5	13949.8	23623.6	6314.6	26.7301	38233.2	40703.6	42622.9	43594.3	15983.2	28031.1	48401.4	37155.1	29655.2	36042.2	9358.26	25.9647	35211.2	34833.5	71226.3	50008.6	57012.3	98653.8	59636.2	38389.5	30802.9	52863.8	20650.6	39.0638	47904.8	29825.3	32878	61668	24418.4	45865.1	45290	37249.2	50175.4	41697.1	10937.1	26.2299
P26599	Polypyrimidine tract-binding protein 1	24731.1	22360.2	31631	38490.9	17755.1	24904.6	20499.1	20041.1	26081.3	25166.1	6067.04	24.1081	16879	30407.2	17377.8	30764.2	23316.9	36390.3	17623.3	19552.7	23118.5	23936.7	6637.74	27.7304	39095.6	36204.8	30884.7	59073.1	50999.2	63585.4	39165.6	30785.9	32673.2	42496.4	11654.9	27.4257	47063.6	38110.9	41507.8	42062.1	45583.7	53690.7	35138.1	34513.3	25478.7	40349.9	7761.08	19.2345
P51888	Prolargin	32066	15568.7	38272.6	19826.8	32117.2	37229.1	44425.5	30986.7	39152.9	32182.8	8763.34	27.2299	32563.8	89447.4	31417.4	37659.1	96850.4	49819.5	102004	57680.8	71750.4	63243.6	26269.3	41.5366	50742.7	51474.2	52885.9	49531.5	77874.8	75724.1	49339.6	57693	33386.5	55405.8	13007	23.4758	42624.6	53246.3	35854.9	52432.4	60140	59767.1	36358.9	40721.1	54879.8	48447.2	9088.73	18.7601
P05387	60S acidic ribosomal protein P2	24786.4	52672.3	7764.59	46767.9	48228.1	40058.4	19455.6	29080.1	9701.56	30946.1	15868.3	51.2772	12666.2	13084.4	31338.4	33182.5	26419.5	25745.1	36559.7	17030.8	12683	23190	8963.9	38.6542	105810	51138.6	48472.1	80501.6	91555.1	43087.7	27838.8	61880	33283.4	60396.4	25303.2	41.8953	38557.9	27674.3	41992.5	38217.4	37247.3	45300.1	30332.2	30701.6	28286.4	35367.7	5970.62	16.8815
P40121	Macrophage-capping protein	43275.2	32924.8	20341.6	30969.2	41045.9	10013.2	31869.3	28982.7	14533.5	28217.3	10623	37.6471	11278	7511.17	21297.9	19257.9	9090.04	5603.51	30274.6	20686.1	23957.9	16550.8	7994.41	48.3023	20524.8	23884.7	20732.7	27173.9	25288.5	26166	32941.1	29788.5	30476.7	26330.8	4023.5	15.2806	15591.2	15691.3	17226.3	20172.6	30340.3	16965.9	31065	32186.6	35101.8	23815.7	7672.67	32.2169
O75368	SH3 domain-binding glutamic acid-rich-like protein	41706.9	25675.6	16060.7	56824.7	51588.2	35810	50837.9	38237.3	32815.5	38839.6	12365.6	31.8376	34977.4	34934.9	19287.9	38556.5	24822.2	26056.3	18187.3	25051.5	67157.6	32114.6	14078.8	43.8393	36810.3	43341.8	54369.9	63888.4	58227.3	46284.2	30510.7	41028.2	32201.4	45184.7	10955.5	24.2461	31737.7	50792.7	55560.3	57196.8	48573.3	31066	38196	50516.4	42439.3	45119.8	9188.18	20.364
P11142	Heat shock cognate 71 kDa protein	53000.4	28119.8	32549.9	25747.3	37476.1	41193.5	37302	34985.8	35041.9	36157.4	7458.79	20.6287	28633.6	12829.4	20563.3	21853.5	24257.6	29354	20885.3	12015.9	19855.9	21138.7	5658.94	26.7705	29452.9	33466.9	32089.3	28222.8	44183.7	35989.1	36860.9	41682.1	42145.8	36010.4	5404.02	15.0068	22726.1	44546.5	27967.7	29425.7	44032	25884.5	29986.8	29789.2	18610.2	30329.9	8243.51	27.1795
P02774	Vitamin D-binding protein	5998.58	12028.3	3815.77	13777	4554.18	10267.5	5683.93	3677.84	4978	7197.9	3582.63	49.7732	9940.92	8856.64	2135.77	5258.77	5433.73	12883.5	9335.38	10293.7	9124.99	8140.38	3072.67	37.746	14789.6	13870.7	8471.94	16822.3	17384.9	16423.9	8019.73	17327	8609.01	13524.4	3805.81	28.1404	8244.67	11690.7	12063.9	10511.4	14186	11232.5	14008.3	6640.35	11020.5	11066.5	2301.23	20.7946
P14314	Glucosidase 2 subunit beta	11766	31677.1	27682.4	25604.2	19131.7	18895.1	21925.9	26753.8	19619	22561.7	5646.68	25.0277	27828.4	31040.4	31901	43894.9	27852.4	51688.7	23808	31460.3	30565.6	33337.7	8286.66	24.8567	37804.3	45580	80602.2	73796.9	41965.6	91178.8	54386.1	30316.4	50880.5	56279	19674.9	34.9597	68079.1	25286.7	56451.9	39723	28363.2	43313.4	61812.8	42480.1	53438.7	46549.9	13737.6	29.5115
P02652	Apolipoprotein A-II	18305	26200.6	24839	31777.2	16201	10867.9	2483.27	16177.9	4219.79	16785.7	9301.99	55.416	20205	22186.5	20484.6	20652.6	10372.1	12402.9	27211.3	11563.7	20152.9	18359.1	5321.45	28.9854	27854.7	31192.6	5877.96	19707.4	24887.1	16154.6	37574.5	35830	13350.9	23603.3	10066.3	42.6477	16056.7	15063.6	15976.5	26488.4	17685.2	7436.29	11684.5	15955.8	11519.1	15318.4	4961.94	32.3919
P55327	Tumor protein D52	12590.5	35548.6	23895.4	24638.8	28434.4	30895.7	21845.1	32952.8	37663	27607.1	7345.08	26.6057	29292	13879.3	17071.2	45587.1	35951.6	41708.2	19401.9	25052.9	28816.5	28529	10337.2	36.2339	51027.3	30839	54889.4	48345.3	48265.3	38923.4	105915	39275.8	40562.6	50893.7	20666.4	40.6071	40411	25782.2	61190.6	48364.4	37837.9	54961.3	44691.2	49640.4	45673.9	45394.8	9632.36	21.2191
P01008	Antithrombin-III	10519.6	23199.1	16394.1	29184.6	19623	16618.4	8943.25	22116.1	20855.6	18606	5953.73	31.999	16504.4	18746.3	27964.8	39185.3	21532.2	21446.1	12742.5	19790.1	11511.9	21047.1	7920.73	37.6334	19704.1	24392.3	29846.2	32428.7	81721.4	33649.6	23293.7	30115.6	36224.1	34597.3	17401.5	50.2972	29949.1	18764.4	28993.8	28793.9	31341.1	47536.2	19684	24570.7	18682.3	27590.6	8496.83	30.7961
P20908	Collagen alpha-1(V) chain	10319.2	10986	14582.3	10343.1	19187.5	14169.2	18808.3	22444	6927.14	14196.3	4800.25	33.8134	16174.4	12190.5	13731.7	15582.1	24280.8	14902.5	27467.8	21587.1	8372.58	17143.3	5761.73	33.6093	27554.6	32384.8	43199.7	46970	34096.7	25992.9	21312	12771.5	27662.4	30216.1	9911.08	32.8007	14568.4	37754.1	31119.1	26236.3	39010.3	16362.1	53618.8	24213.3	71911.6	34977.1	17339.2	49.5729
Q13813	Spectrin alpha chain, non-erythrocytic 1	26234.6	13782.1	21205.3	31764.5	29858.7	21805.5	19941.7	31229.3	14782.5	23400.5	6386.58	27.2925	28742	32918.7	34402.9	38611.3	18982.3	37066.3	26357.7	21302	21256.9	28848.9	6899.29	23.9152	49678	26149.2	41292.2	38249.9	56359.7	53926.9	40177.3	17701.2	45471.4	41000.7	11879.2	28.9731	29208.7	29682.5	31630.8	38133	37446.8	37008.3	19374.7	25184.7	28458.8	30680.9	5853.67	19.0792
P29966	Myristoylated alanine-rich C-kinase substrate	9607.81	7597.75	5098.58	30434.6	5254.94	2935.13	4840.97	5082.96	3107.78	8217.83	8094.31	98.4968	19091.3	7617.77	5646.07	10941.7	15397.1	7533.25	5474.39	4847.5	3652.69	8911.31	4944.51	55.4858	8627.33	8784.23	23693.7	32711	64289.7	92218.8	16884.6	15176.2	24345.2	31859	26653.4	83.6604	13660.3	13460.7	11205.1	45760.5	13960.6	39432.7	25264	21308.1	14405.3	22050.8	11836.3	53.6773
P01859	Immunoglobulin heavy constant gamma 2	24693.7	10557.9	14325	25780.7	35474.8	19998.1	16207.7	30327.9	30509.2	23097.2	7898.17	34.1953	21575.4	11798.6	17131.4	12527.4	16939	10327.2	15739.5	17159.2	9847.13	14782.8	3667.77	24.8112	112633	135914	12517.3	27410.4	29329.5	19740	21289.1	16368.7	164074	59919.6	56416.1	94.1531	18717.7	22740.6	24153.9	24943.1	11297	110921	18545	18577.9	15722	29513.2	29061.6	98.4699
Q9NZN4	EH domain-containing protein 2	6579.91	10802.4	8235.99	9007.49	14101	16611.9	10388.3	11486.1	1993.95	9911.89	3991.09	40.2657	15678.6	9794.81	11712.1	19163.4	7124.09	18178.3	62231.9	7615.86	11915.9	18157.2	16100.4	88.6723	20125.2	9685.66	9046.57	24011.8	27401.4	23364.1	19348.6	20549.6	12661.7	18466.1	6164.17	33.381	91437.9	15003.9	17340.7	16152.3	15728.8	26561.7	15696.4	15063.3	22334.3	26146.6	23380.5	89.4208
P07737	Profilin-1	36747	46155.9	50785.9	35716.8	72835.9	48884.7	61240	57354.1	75297.9	53890.9	13341.3	24.7562	100274	31688.8	27048.2	83743.5	43811.9	31185.7	80187.4	87011.6	101764	65190.5	29447.3	45.1712	68552.4	74828.3	58532.8	76482.2	96789.7	95846.1	77383.2	63678.2	101243	79259.5	14466.7	18.2523	26329.8	60120.2	132618	48122.7	120198	128910	31267.3	142294	122466	90258.5	44944.7	49.7956
P30041	Peroxiredoxin-6	36298.8	35215.4	31125.8	16996.2	41735.1	30511.9	36229.3	33920.1	24427.7	31828.9	6914.83	21.725	42428.1	40930.2	41271	30221.3	30206.4	35915	33231.8	31644.4	46035.9	36876	5585.94	15.1479	25558.4	43799.4	35515	65692.8	34086.5	38756.5	33373.9	37182.9	47071.9	40115.2	10757.3	26.8161	37614.8	26284.5	29355.8	35454.1	33368.6	43886.8	29660.6	31930.3	35940.3	33721.8	4950.96	14.6818
O75347	Tubulin-specific chaperone A	31602.7	11324.1	22958.9	14698.7	16784.6	19910.9	11804.1	18299	10700	17564.8	6327.05	36.0212	21914.7	16615	20356.1	22579.6	24409.6	19662.4	14927.2	60433.4	20438.3	24592.9	12963.2	52.711	30527.3	58695.6	63343.1	37832.6	49823.4	41508.3	38885	34593.6	42879.9	44232.1	10355.9	23.4126	47495.3	29712.3	38213.9	51350.7	26621.4	28277.4	22458.6	31319.6	43200.4	35405.5	9508.83	26.8569
P10599	Thioredoxin	21694.1	41047.4	43564.9	26092.2	45998.9	69666.2	21854.5	51334.4	44157.5	40601.1	14644.6	36.0693	24277.8	14769.1	19930.8	33771	30456.5	34595.5	12508.9	21068	26776.7	24239.4	7446.88	30.7222	45275.9	57350.9	60326	32944.3	29359.4	32091.5	38911.4	46108.4	89256.3	47958.2	17833.4	37.1852	63010.3	44803.2	28944.6	54530.4	18356.3	40025.6	41268.5	60831.5	46771.6	44282.4	13624.8	30.7679
Q8NBS9	Thioredoxin domain-containing protein 5	13935.2	14757	18369.7	3320.5	7451.88	3847.18	12311.9	8157.36	3843.98	9554.98	5185.33	54.2683	9940.51	11489.9	7972.47	9057.26	9432.91	8573.4	4887.21	4629.12	4765.16	7860.88	2375.51	30.2195	21747.3	9886.72	26923.4	25446.2	12918.1	17849.7	23340.3	4410.49	20917.3	18159.9	7166.76	39.4647	17180.4	16924.1	14798.1	9450.17	8757.76	4210.85	9483.02	15527.8	17400.8	12637	4483.23	35.477
P10606	Cytochrome c oxidase subunit 5B, mitochondrial	12540.4	9152.04	14014.9	18959.6	16646.9	15795.6	5050.66	11859.2	13356.9	13041.8	3905.62	29.9469	5457.92	13930.6	17239.4	67288.4	20792.2	11383.1	5795.8	20019.1	15123.6	19670	17611.8	89.536	14809.7	24487	46071	26594.4	104202	238208	15230.3	30793.7	19909.1	57811.7	68917.6	119.21	23124.1	21468.7	17137.5	21632.9	17570	26743.5	30592.3	16492.6	40779.4	23949	7379.31	30.8126
P06702	Protein S100-A9	16550.5	20338.7	24927.2	35154.6	40484.3	20779.3	25815.2	19755.9	18793.7	24733.3	7600.17	30.7285	20072.3	27150.2	32164.7	62713.2	25972.8	61237.4	24525.2	12870.9	29794.3	32944.5	16394.1	49.7627	80051.1	34873.3	36116.4	49767.6	56809.7	55479	123203	58084.4	109232	67068.5	29271.9	43.6447	51444.7	43350.8	31384.5	44659.1	40257.4	50665.8	50050.9	53956.5	49094	46096	6633.47	14.3906
P17661	Desmin	62079.7	33225.2	76636.4	40791.1	51113.5	59600.5	39769.2	51362.9	65730.6	53367.7	13194.8	24.7244	29237.8	12860.7	14766.7	13490.7	21474.4	19262.9	15503.4	15412.7	16179	17576.5	4850.93	27.599	20835.6	30727.6	26709.6	26307.4	28360.8	21561.1	20682.7	24199.6	32072.1	25717.4	3979.99	15.4759	44457.2	58912.4	38581.8	14485.9	21841.2	42495.6	37097.7	34626.9	37970.1	36718.8	12069.3	32.8696
P24821	Tenascin	23196.6	17421.3	9881.13	19842.3	32126.7	13159.2	17916.7	12618.8	26634.7	19199.7	6751.26	35.1633	23471.3	9029.82	18384.3	34322.6	28275	15073.9	19897	31297.6	17464.6	21912.9	7703.01	35.1528	21515.2	25240.9	42039.1	36460.6	49513.1	44255.6	37404.1	31804	22848.5	34564.6	9351.2	27.0543	53731.6	38393.2	45859.4	43977.7	28058.7	25275.2	46263.1	34823.3	36681.5	39229.3	8643.56	22.0334
O43399	Tumor protein D54	37705.1	18839.8	28958.8	39683.9	9338.1	18785.8	10511.2	18827.4	13511.5	21795.7	10552.4	48.4148	19221.3	18996.3	27864.8	23583.1	32685.8	44289.8	28994.5	30720.4	22291.6	27627.5	7488.51	27.1053	51567.6	48121.5	68052.6	51325.3	35200.6	37956.5	32475.6	50828.6	59745.8	48363.8	10936.1	22.6122	41467.5	64518.7	39379.3	30971.7	30043.6	33050.3	54996.1	37660.3	49102.1	42354.4	11035.1	26.0542
Q15293	Reticulocalbin-1	11828.9	19609.5	8989.85	11126.1	12948	11276.8	6462.61	6290.92	11896.2	11158.8	3742.82	33.5415	14393.6	16647.7	8822.77	12317.3	20892.3	13182.5	24036.9	9249.21	8664.58	14245.2	5123.02	35.9631	16650.9	12466.8	32626.3	62215.7	51838.6	75350.3	15539	15441.9	25550.6	34186.7	21977.4	64.2863	37809.2	12863	12751.4	38207.6	32639	20782	10325.1	24815.2	11029.6	22358	10851.2	48.5339
P63104	14-3-3 protein zeta/delta	14976.9	7301.23	13786.3	13761.5	2212.85	11613.6	14364	10637.7	4976.83	10403.4	4307.61	41.4057	10449.7	3056.05	9915.44	11752.7	6671.05	8915.11	3614.23	9914.84	9241.17	8170.03	2886.38	35.3289	12142.9	10910.9	14725.3	21598.3	69409	83077.1	5351.98	18593.7	12970.1	27642.1	26531	95.9802	9946.94	5056.13	13417.4	12740.4	14052.8	6785.72	8029.2	23768.7	9479.56	11475.2	5212.55	45.4245
P08238	Heat shock protein HSP 90-beta	9840.34	8435.6	7377.68	8215.88	5846.18	13680	12173.9	5421.68	6503.16	8610.5	2663.91	30.938	5826.77	4753.21	3429.21	7842.44	6356.44	17656	4747.42	17195.4	14933	9193.31	5400.67	58.7456	19223.6	16581.5	6659.87	15993.7	15877.3	11653.1	7651.63	23995.1	9942.87	14175.4	5346.05	37.7136	8548.17	17739.6	12045.9	4985.6	7271.44	10511.2	11764	7719.26	12778.4	10373.7	3556.23	34.2811
P37802	Transgelin-2	21069.1	20762.7	19358.1	20667.5	29067.5	17157	21881.8	20169.5	24700.3	21648.2	3233.49	14.9366	31777.8	28742.7	23296.2	54103.2	45170.2	23120.1	47092.4	49761.8	26304.7	36596.6	11608.5	31.7202	45722.5	71286.4	48788.8	47750.7	79799.2	49859.6	54833.2	42468.8	46312.6	54091.3	12059.9	22.2955	48916.7	51751.6	34509.7	60424.2	31987.7	78011.8	53930.2	33982.6	30092.6	47067.5	15102.9	32.0877
P63241	Eukaryotic translation initiation factor 5A-1	23549.5	16293.3	22688.4	14906.6	6419.46	23411.2	12601.7	14547.6	15227.8	16627.3	5379.35	32.3525	23840.1	8766.48	8168.23	7790.38	15302.5	22532	16645	18217.5	7860.28	14346.9	6079.78	42.3768	21248.4	15328.5	27900.1	25695.1	28646.1	38556.5	31809.5	17963.6	20625.6	25308.2	6893.96	27.2401	28293.3	24485.5	21932.8	47614.3	6954.17	16329	16408.3	13773.3	13677.2	21052	11158.2	53.003
E9PAV3	Nascent polypeptide-associated complex subunit alpha, muscle-specific form	5643.44	13998.8	13356.6	15990.1	15652.4	13987.4	9825.18	5300.23	9392.96	11460.8	3847.77	33.5734	13285.8	6355.42	6057.41	8583.63	8129.5	15711.2	13665.4	16407.3	5456.37	10405.8	4101.46	39.4152	23276	14724.3	22415.2	33142.7	20507.9	24789.1	28247.3	15562	17060.1	22191.6	5710.13	25.731	30926.7	21941.8	10197.1	14128.4	13195.7	31567.4	24465.4	15796.8	9182.97	19044.7	8029.38	42.1607
Q9NQC3	Reticulon-4	10488	4280.86	2747.07	7335.09	3095.39	9088.76	11316.3	12211.7	3086.87	7072.21	3627.45	51.2916	10176.6	5355.43	10599.8	6409.57	10762.3	2568.6	9287.38	8364.01	10726.1	8249.96	2724.55	33.025	20070.2	27172.7	15118.8	21511.1	34817.3	11725.5	15231.8	21135	12317.3	19899.9	7059.58	35.4754	13374.2	11186.1	17234.7	12533.9	6512	6981.38	21201.5	17284.8	27438.1	14860.7	6349.28	42.7252
P33241	Lymphocyte-specific protein 1	11721.9	20948.5	7051.97	22907.6	33674	4439.6	10084.3	5033.62	12405.1	14251.8	9172.79	64.3622	12976.8	17767.5	39404.8	27774.6	29976.4	24219.8	11702.5	22704	9525.73	21783.6	9224.82	42.3476	36963.4	18220.2	35614.6	72032.5	66416.7	67556.1	37845.7	22665.6	22053.8	42152.1	19920.9	47.2596	47312.5	26332.3	50451.7	42248.9	23824	29071.3	33756.9	17952.2	29718.1	33407.5	10410.1	31.1609
P32119	Peroxiredoxin-2	78188.3	78556.1	88901.1	63292.8	66684.5	79974.2	68182.6	76486.3	71773.1	74671	7491.68	10.0329	76541.1	63347.8	69160.8	160455	99951.7	95769.4	78348	73289.6	69462	87369.4	28277.3	32.3652	86823.3	44353.5	40128	61635.7	52812.1	41753.9	51721.3	62623.9	32003.3	52650.6	15346.3	29.1474	55887.8	35221.6	59634.4	37985.5	43729	24100.2	41461	27316.2	39558.1	40543.8	11015.5	27.1695
P12273	Prolactin-inducible protein	10947.6	20032.8	31658.9	14370.4	21687.5	32496.3	20642.3	17149.4	13636.3	20291.3	7124.65	35.1119	26642.3	20480	26225.2	21116	31379.4	32673.7	41418.2	13346.5	38422.5	27967.1	8469.46	30.2836	53999.6	51078.8	37609.3	87524.6	46667.1	37410	64189.8	43584.2	23424.1	49498.6	17304.2	34.959	64068.1	70604.5	60231	101677	52761	21453.1	140462	102833	78919	77001	32437.6	42.1262
P19652	Alpha-1-acid glycoprotein 2	39402.4	20748	29461.3	26655.7	39122	48937.4	22541.1	8037.16	33762.1	29851.9	11446.9	38.3454	52014.1	52001.2	51706.2	47549.6	40195.5	62092.2	28651	35839.5	59067.2	47679.6	10270.7	21.541	50683.9	38232.5	33500.5	34627.7	55625.9	57719.7	39775.4	27650.5	35965.9	41531.3	9968.06	24.0013	30539.4	55297.6	40928.5	48261.9	60998.6	40555.8	55727.2	40015	66881.2	48800.6	11089.4	22.724
P06753	Tropomyosin alpha-3 chain	59406.9	72239.1	73274.9	46594.9	73025.3	81174.4	32624	43989.5	45936.5	58696.2	16028.9	27.3083	34925.1	16593.6	31638.1	24251	61094.7	49191	20588.6	23993.7	48206.8	34498.1	14333.1	41.5475	95402	170413	153483	55107.2	30849	29825.4	71878.9	123536	147187	97520.1	50637.3	51.9249	34726.5	27640.2	41519.1	57302.9	25892.7	33963.3	32729.1	28198.8	27661.8	34403.8	9310.94	27.0637
Q96HC4	PDZ and LIM domain protein 5	7520.34	8810.08	7615.58	12380.3	8899.53	10779.9	6196.41	7929.16	2535.67	8074.11	2620.98	32.4615	7264.3	8564.15	6783.61	18167.3	8052.92	14767.6	17982.8	6548.63	19613.4	11971.6	5230.11	43.6875	25601.7	13574.7	25215	35103.4	26266.8	21879.8	23710	31369.2	37242.1	26662.5	6762.56	25.3635	12373.9	33530.2	16572.9	15612.5	27677.4	118257	66745	22510.2	18471.9	36861.2	32694.9	88.6973
P11940	Polyadenylate-binding protein 1	12875.3	15087.5	7495.71	18196.2	9455.05	18835.6	6085.12	6421.17	7575.83	11336.4	4759.81	41.987	46646.1	40553.7	26573.6	60069.6	7602.92	45913.9	7999.28	9366.47	26689.4	30157.2	18195.8	60.3365	14260.3	20662.3	20295.9	32601.6	25538.5	19082.5	12678.6	16700.4	18745.6	20062.9	5674.65	28.2843	27076.7	20139.6	39077.5	30813.8	34113.3	37201.7	17102.4	10621.2	17823.9	25996.7	9448.85	36.3464
Q15121	Astrocytic phosphoprotein PEA-15	24642	30204.3	17889.7	21945.7	27360.6	22716.9	14605.9	24630.3	11034	21669.9	5786.03	26.7007	20358.6	37041	20647.9	26738	21975.9	22005.4	35722.1	23094.5	31680.7	26584.9	6211.29	23.364	45557.7	34452.5	34585.1	77546.5	57998.6	57877.3	31471.7	23286	29461.3	43581.9	16639.8	38.1807	29768.3	35363.4	31764.4	45446.6	26563.8	27927	42441.4	27062.6	45197.7	34615	7373.66	21.3019
P20700	Lamin-B1	22323.2	16296.4	9203.73	15789	21661.7	24263.4	17811.5	19000	22569.9	18768.8	4385.51	23.366	18397.4	17422	27700	24088	18711.4	24767.5	19718.3	38253.2	25189.3	23805.2	6141.61	25.7994	32880.7	37224	50928.4	46675.3	31390.4	35361.8	18712.3	31094.3	26346.4	34512.6	9225.06	26.7295	31790.8	42407	34963.2	37208.8	30755.6	36074.1	42103.4	37310.7	26569.9	35464.8	4877.76	13.7538
P16401	Histone H1.5	26354.2	14410.5	7921.54	21382.9	18140.2	14369.6	17549.4	11581.3	12922	16070.2	5191.53	32.3053	16465	39256.5	18519.2	61855.5	52246.4	67661.6	14527.6	19012.2	8579.63	33124.9	21239	64.1179	37067	33513.6	51042.6	61073.2	58665.9	56867.7	27491.5	16996.8	41539.9	42695.4	14423.1	33.7813	28562.6	15591.4	26174.2	32511	42384.8	49303.4	57406.3	24687.4	66717.5	38148.7	15939.1	41.7815
Q07507	Dermatopontin	10858.5	19487.7	11618.1	26139.2	13348.2	7254.8	28243.4	23375.6	24474	18311.1	7243.03	39.5555	39420.4	29939.2	21252.1	38279.8	19302.7	33077.9	47750.1	23409.7	18432.5	30096	9718.01	32.29	11751.3	36756.9	19852.8	46197.3	22633.9	24805.5	29899.1	34893.8	20461.3	27472.4	9903.33	36.0482	23498.5	16739.2	20824.3	22977.8	20216.3	23738.3	15464.6	32736.5	57107.4	25922.6	11974.5	46.1934
Q14847	LIM and SH3 domain protein 1	15882.4	25722.9	10692.6	17734.8	11405.2	15698.1	41923.7	10414.8	12111.6	17954	9608.57	53.5177	29054.7	17442.4	9693.47	36844.9	15079.2	32908.4	18747.7	14466.6	23189.1	21936.3	8679.21	39.5656	27998.6	38138	18461.5	30691.8	25656.7	42911.8	31053.4	33270.5	35644.3	31536.3	6764.68	21.4505	61835.9	24041.4	43878.2	43970.5	21648.3	32857.7	16661.5	32613.5	13208.5	32301.7	14658.1	45.3788
Q01130	Serine/arginine-rich splicing factor 2	26088.7	20683.6	26966.2	22101.7	20083.7	18795.2	13441.5	6711.4	13174.5	18671.8	6166.72	33.0268	8700.06	20934	23246	18843.7	16105.9	12975.9	11588.1	13760.6	13205.4	15484.4	4438.2	28.6624	35864.7	17378.2	48121	39820.2	29084.8	54279.6	45090.9	34606.5	15777.2	35558.1	12392	34.85	33606.6	51225.1	25947.5	26930.5	17728.4	54315.2	17316	35485.4	12018.8	30508.2	13917	45.6174
Q12906	Interleukin enhancer-binding factor 3	15862.3	25185	5776.87	12325.9	23301.7	7723.92	9882.53	7912.39	11819.1	13310	6492.63	48.7802	26508.1	26570.3	11464	18330.3	30527.6	8670.43	3632.38	9366.18	6818.08	15765.3	9390.95	59.5673	19094.6	10625	19955.4	27767.5	24527.5	19236.8	82434.3	57824.8	112345	41534.6	33087.3	79.662	16270	11248.8	42472	15306.4	28474.9	16369.4	15749.2	40843.5	49735.5	26274.4	13682.6	52.0759
O14561	Acyl carrier protein, mitochondrial	9283.45	8217.29	9631.97	10714.9	13030.3	15252.4	9190.43	3525.23	5085.02	9325.67	3395.28	36.4079	11682.3	14802	12285.2	13017.8	16065.4	20155.7	23535.3	11666.4	9627.93	14759.8	4247.44	28.7771	16587.9	20327.8	21118.3	27840.6	30151.1	29080.7	26468.7	11668.8	22047	22810.1	5815.25	25.4942	14972.2	18269.7	15629.3	12868.9	19613.3	20201.8	20758	20540.1	9707.97	16951.3	3675.1	21.6804
Q8WU39	Marginal zone B- and B1-cell-specific protein	19949.8	19720.9	23274	15881.7	11733.2	23153.6	13832	11992.1	4174.17	15967.9	5891.19	36.8939	19909.8	18901.2	12302.2	21776.2	29604.1	18151.3	40753.5	28081.3	26290.9	23974.5	7836.55	32.687	43145.3	30931.5	45587.3	38799.4	35255.6	24788.5	41210.9	39629	34798.5	37127.3	6083.48	16.3855	41770.5	39291.9	25190.9	42959.5	54527.2	23457.5	37341.2	36534.2	32399.1	37052.5	8913.55	24.0566
P10909	Clusterin	17236.3	10766.5	6608.57	19103.5	4665.07	2002.11	11986.4	2312.76	5662.63	8927.1	5880.74	65.8751	20597.9	26554.4	8781.52	6435.03	19909.6	13791.2	7202.75	17474.2	10022	14529.8	6600.85	45.4297	16487.8	57028.8	29266.1	17625	17092.3	24208.7	17170.9	54037.7	12975.1	27321.4	15757.3	57.6739	16691.4	18972.3	15318.8	31223.2	15866.3	19707.8	18765.1	6281.68	35192.9	19780	8145.59	41.181
P13645	Keratin, type I cytoskeletal 10	18134.4	15114.9	17050.5	20784.4	13776	36310.4	14067.7	36658.8	12674.7	20508	8853.58	43.1714	66145.6	108979	132424	48499.4	63782.4	92204.3	80316.4	113569	123301	92135.6	27609.8	29.9664	68273.2	60122.7	65219.9	202823	215427	44445.4	46260.8	41636	71733.3	90660.2	64201.9	70.816	306406	326360	420660	151745	197389	307738	137194	184731	269031	255695	88787.1	34.7238
O75937	DnaJ homolog subfamily C member 8	3630.96	2659.41	7524.05	3410.73	2410.44	92330.9	11932.6	58496.9	4012.99	20712.1	30438.9	146.962	13434.3	1748.85	7817.75	8631.15	14575.7	8348.01	7117.45	2016.08	9315.53	8111.65	4090.72	50.4302	15754.5	7416.68	20131.5	12451.1	12473.7	14728.8	10395.8	23166.3	6807.78	13702.9	5133.96	37.4662	25242.1	21817.8	6195.74	4321.15	11406.7	21480.8	5662.86	6287.76	2649.84	11673.9	8258.94	70.7473
P62987	Ubiquitin-60S ribosomal protein L40	14995.8	21962.1	17079.7	15593.3	28510.1	17981.2	15013.5	16426.4	28995.5	19617.5	5276.5	26.8969	24249.8	13511.8	21709	20833.3	15352.6	10190.7	16224.2	23702.9	17439.9	18134.9	4531.47	24.9876	28650.1	29083	15750.1	35880.9	18247	24830.5	22783.8	14263.9	28773.8	24251.5	6740.88	27.7957	87135.3	14690.2	90538	67261.7	91999.6	101757	57019.2	99785.2	35456	71738	28860.5	40.2304
P00558	Phosphoglycerate kinase 1	25540.6	44225.4	22353.1	63366.9	36665.6	43615.2	30069.4	48139.5	36873.1	38983.2	11897.2	30.5187	42344.3	29883	29524.8	34046.4	36505.8	50927.8	22042.6	55066.7	18278.7	35402.2	11622.2	32.829	61290.2	38574.2	76653.5	44439.9	48033.7	57707.5	54724	34025.8	57463.4	52545.8	12190.5	23.1998	59705.3	59763.9	98062.6	64630.9	72914.2	68306.1	41803.7	50942	54270.7	63377.7	15090.1	23.8099
P06727	Apolipoprotein A-IV	24026.9	6025.61	4658.42	18859.1	27076.9	20996.7	11332.3	10494.3	2066.21	13948.5	8542.46	61.2429	6402.91	16901.6	7624.13	14886.1	27055.7	9276.62	15474.5	22897.8	7740.61	14251.1	6833.68	47.9519	28084.7	28424.3	33590.2	47883.3	53664.1	26582.3	30497.7	31943.5	15732.2	32933.6	10753.1	32.651	15036.1	41465.9	19893.3	23084.2	18403.6	40298.3	56076	16619.6	31734.4	29179	13340.9	45.721
Q14247	Src substrate cortactin	15484.6	11548.3	3346.79	10547.4	9406.69	9179.28	10273.6	12124.1	8806.3	10079.7	3055.46	30.3131	4267.36	7014.79	26739.2	8665.52	23037.8	28505.1	25039	24278	6603.61	17127.8	9548.09	55.7461	26182.1	29106.6	35241.1	25956.6	19143.8	17940.3	28747.6	9040.28	28048.2	24378.5	7323.97	30.0427	31984.8	17858.3	15874.6	12463.5	15432.5	8204.14	30598.6	12515.7	9238.14	17130	8110.87	47.3488
P27824	Calnexin	13606.7	15943	13461.5	8150.4	14633.6	12308.7	11135.7	5592.22	14677.9	12167.8	3177	26.11	6133.71	17417.5	9588.86	12447.5	5546.79	20624.5	7096.35	13053.6	12671	11620	4831.71	41.5811	14983.2	27147.6	36416.7	29403.6	39708.8	19741.3	26046.5	24895.3	30153.3	27610.7	7187.99	26.0333	27198.5	16933.7	12510.3	16361.8	10541.9	17372.7	27937.8	19321	29941.9	19791.1	6572.93	33.2116
Q9BUP0	EF-hand domain-containing protein D1	13575.5	15725.5	15298.9	33603.7	8015.9	17871	11891.9	12218.3	13747.8	15772	6826.12	43.2799	15012.7	8943.34	4091.19	16391.9	12249.4	12590.7	18535.2	15063	13002	12875.5	4039.59	31.3743	14056.5	11255.9	33555.8	26237.6	76529.8	21459.7	28270	29673	36176.7	30801.7	17968.4	58.3358	12042.4	25133.3	9669.65	8718.46	35223.5	25928.9	29277.3	11804	24555.6	20261.5	9213.21	45.4716
P01042	Kininogen-1	35704	45885	56159.4	35321.7	41104.3	39725.1	22084.3	20325	19603.4	35101.4	11764	33.5144	18411.5	15860.9	19155.6	33942.9	50873.4	26859.4	38700.8	30168	22628.2	28511.2	10661.7	37.3948	118322	23456.2	41914.8	41233.5	115174	59303.3	78132.3	107602	108621	77084.3	34629.2	44.9239	75650.1	31518.5	30475.7	65416.4	79866.3	53851.4	56080.1	35839.7	26932.2	50625.6	19123.2	37.7738
P38159	RNA-binding motif protein, X chromosome	20626.5	11536.6	49892.7	48539	60174.3	14190.2	6127.11	18616.4	80176.4	34431	24424.7	70.9379	48184.5	18701	73848	19459.3	54478.7	20159.8	86385.6	12130.9	9775.46	38124.8	26877.7	70.4992	33301.6	32188.8	27394.5	24674.1	34553.8	31155.9	25410.6	24278.3	33153.7	29567.9	3872.77	13.0979	32054.7	42690.5	48672.3	37473.1	39348	42979.3	25031	36040.4	30280.4	37174.4	6860.73	18.4555
P62736	Actin, aortic smooth muscle	17332.7	12370.1	8718.7	11983.9	12195.5	4074.86	32624.2	18642.1	17370.5	15034.7	7583.73	50.4414	5298.21	3629.14	9032.69	14648	11405.3	19900.8	12396.2	12891.5	11532.1	11192.7	4581.16	40.93	20719.9	17713.2	19433.8	31700.4	27820.7	36559.6	41825.6	20300	15362.4	25715.1	8707.27	33.8606	23604.7	21277.3	25823.3	14083.5	17234.3	13789.1	35202.5	26980.5	24578.9	22508.2	6445.95	28.6382
P06396	Gelsolin	19567.2	7764.5	13657.2	25655.9	13188.9	9766.73	6661.02	16468.8	3958.5	12965.4	6460.01	49.8249	11623	21773.1	8798.65	16010.7	12202	19886.1	15692.4	11040.7	21232.4	15362.1	4500.33	29.295	17976.9	16952.3	18555.4	20824.8	19604.8	19504.2	25399.7	15866.2	16178.8	18984.8	2751.18	14.4915	19186.8	8661.38	19732	22578	15003.2	42632.7	13157	31955.7	37134.1	23337.9	10833.2	46.4189
P53999	Activated RNA polymerase II transcriptional coactivator p15	35708	7387.02	27248.2	41779.3	24819	8646.46	31919.9	10882	27436.9	23980.7	11655.9	48.6053	22234.4	9134.08	19927	16234.2	14821.2	8644.54	49213.4	24431.6	13094.1	19748.3	11610.3	58.7916	17389.1	25494.8	15514.7	47682.9	20249.8	17668.1	18197.3	27430.8	9845.61	22163.7	10265.4	46.3165	23598.6	13762.1	32779.3	47709.5	22640.4	10396.5	31690.5	25121.5	21029.7	25414.2	10447.3	41.1082
P04080	Cystatin-B	13822.8	12020.2	12602.8	13110.4	17670.9	6469.87	12690.9	14161.8	6738.53	12143.1	3338.51	27.4929	13788.4	11874.3	12300.8	15029.5	10254	15352.8	9496	21206.2	17155.6	14050.9	3440.32	24.4848	27326.2	32475.8	20749.5	34989.2	61567.9	35884.2	22728.4	15165.2	24155.2	30560.2	12733.1	41.6656	17608.6	25096.1	25635.7	26696.8	18711.2	28351	17121.5	22311	18585.7	22235.3	4087.31	18.3821
P01023	Alpha-2-macroglobulin	18563	8217.05	18945.7	18765.6	25294.2	6780.66	18148.9	22126.2	15434.9	16919.6	5673.57	33.5326	19820.6	15075.8	15682.2	19654.6	10682.7	8064.94	15069.2	11445.7	8113.17	13734.3	4186.71	30.4836	21614.8	16849.8	18814.7	21513	33578.7	24727	21023	13695.1	16896.2	20968	5425.75	25.8763	15247.4	16556.7	23226.6	9226.31	14871.6	20877.6	15177.1	28339.5	29139.8	19184.7	6310.14	32.8915
Q8NC51	Plasminogen activator inhibitor 1 RNA-binding protein	16460.9	27593.4	4666.29	12769.8	14472.9	8671.62	21885.9	37273.6	21630.7	18380.6	9413.09	51.2122	29548.9	12451.8	24579.6	15928.7	21142	33497.8	22338.9	29276.3	5158.74	21547	8559.9	39.7267	33682.7	16617.3	60869.3	22996.4	19963.3	29660	43603	26562.4	33282.8	31915.2	12780.6	40.0455	37729.1	24654.7	26822.5	34898.9	48284.9	20893.7	20565.1	37694.5	24894.4	30715.3	8877.9	28.9038
Q99729	Heterogeneous nuclear ribonucleoprotein A/B	13849.1	9133.93	13479.6	11792.2	22185.1	40089.6	10902	8765.33	11163.1	15706.7	9400.59	59.851	5741.96	28126.3	30764.7	29283.6	31724.5	35786.7	17827.2	16232.9	8839.58	22703	10196.9	44.9141	41584.1	21107	22941.2	27471.7	33279.6	23983.2	27886.2	42876.9	27840.8	29885.6	7388.29	24.7219	22814.4	27603.2	29185.8	31508.5	19051.3	24200.7	29852.6	28000.8	24565	26309.1	3723.47	14.1528
P52597	Heterogeneous nuclear ribonucleoprotein F	13716.7	21446.9	15620.2	18741.1	14754.4	18699	11440.6	12263	3385.29	14451.9	4985.42	34.4966	5633.53	11593.9	13369.4	7911.78	4465.41	13893.3	9222.62	7897.58	11118.8	9456.25	3104.2	32.8269	26381.1	48426	13271.1	15425.9	18791.3	29990.9	9260.65	5533.68	47304	23820.5	14738.4	61.8728	24264.1	19774	8241.95	22541.4	19954.8	14284.1	10945.9	28586.9	19683.1	18697.4	6111.54	32.6866
P52272	Heterogeneous nuclear ribonucleoprotein M	21501.7	18741.3	26735.6	31572.4	28840.8	37010	19020.6	21946.3	24026.7	25488.4	5778.2	22.67	15143	25823.7	11479.6	26139.9	21776.4	53389	20344.9	17527.3	32734.2	24928.7	11716.8	47.0012	32988.8	69096.5	83538.2	28399.9	30116.3	45018.1	33593.9	29054.9	80518.5	48036.1	21782.1	45.3453	18676.2	20658.2	32268.9	28531.7	33757.5	52136.8	33987.5	35677.6	18167.9	30429.1	10074.4	33.1076
P02765	Alpha-2-HS-glycoprotein	29729.3	10079.1	19287.1	26316.7	17998	21380.8	14580.5	17472.5	10047.7	18543.5	6281.56	33.8747	21377	15219	14863.8	20746.9	31942.4	30216.2	25487.9	19841.4	14589.5	21587.1	6104.9	28.2803	18377	27622.4	25153.5	34042.6	49835.5	40865.3	18444.1	18371.9	26245.4	28773.1	10335.4	35.9202	53878.6	35340.3	23183.6	24224	21091.4	22082.2	71500.7	65267.1	26718.4	38142.9	18858.1	49.4407
Q13907	Isopentenyl-diphosphate Delta-isomerase 1	10577.2	44571.5	54324.6	38516.7	56010.1	10293.4	6170.51	65045.5	44884.5	36710.4	20899.2	56.9297	37723.7	47898.9	67635.9	59116.8	47624.2	26577.7	20913.8	58268.7	27094.8	43650.5	15562.4	35.6522	288834	111263	136540	87405.8	35974.3	44861.9	308884	74631	66709.1	128345	95784.6	74.6306	30292.3	21897.3	25013.1	19249.6	44650.8	16189.9	30874.7	29054.5	16816.2	26004.3	8454.61	32.5124
P14854	Cytochrome c oxidase subunit 6B1	13918.9	8554.28	6879.64	17180.9	11598.1	3014.03	11641.4	4872.17	12160	9979.94	4265.61	42.7419	30725	21963.6	8123.62	17194.3	24874.7	17946.9	11881.1	26649.5	22572.3	20214.6	6766.87	33.4752	28237.1	30246	18756	26456	35873.9	22831.7	20499.7	23803.1	23922.2	25625.1	4959.62	19.3546	17907.9	13910.8	19011.3	14343.8	23541.9	28442.8	22906.5	20230.3	49035.7	23259	10078.8	43.3327
O14737	Programmed cell death protein 5	5401.18	9401.36	21634.4	11381.2	13274.6	6529.23	11955.5	11430.2	11020.6	11336.5	4376.43	38.6049	9747.76	15223.7	15352.6	14043.1	19632.7	20584	19992.9	13329.5	20836.5	16527	3683.58	22.2883	19720.2	24001.1	25243.8	15851.6	16952.5	18239.5	23355.5	17756.4	20925.4	20227.3	3159.9	15.622	12147	21161.5	15844.8	12905.7	14006.1	15342.3	18700.2	19727.6	22188.3	16891.5	3461.25	20.491
P13611	Versican core protein	22151.1	26525	27443.3	23882	30109.3	24994.5	44917.3	21262.3	36391.6	28630.7	7192.3	25.1209	7062.43	18646.5	13816.9	23755.7	21055.3	12192.7	17619.1	10778.3	9097.22	14891.6	5357.57	35.9772	23561.7	39890.9	27806.9	35032.5	19968.1	25213.4	19804.8	35410	20295.1	27442.6	7160.86	26.094	18873	37674.9	30754.5	27184.9	15831.4	22446.6	16201.7	23032.2	24364.8	24040.4	6667.19	27.7332
P99999	Cytochrome c	7360.51	7073.05	8129.37	7004.52	10336.4	12786.8	3015.09	3631.88	1540.39	6764.22	3375.73	49.9057	4015.62	9481	4588.58	9016.47	10848.7	6926.35	6285.25	11897.8	3267.06	7369.65	2924.33	39.6807	12856.5	13247.2	17544.6	18383.5	24329	17234.3	6396.73	4925.88	21302.8	15135.6	6079.79	40.1688	18457.8	14884.2	18654	15655.6	8987.73	14598.9	15634.5	6467.84	11664	13889.4	3877.1	27.9141
O95810	Caveolae-associated protein 2	4891.05	27064.1	4718.72	26512.4	32176.6	4223.98	1205.79	18860.8	2007.7	13517.9	11791.5	87.2285	4715.4	15125.8	5597.33	11342.1	11272.1	9195.04	10361.1	3524.7	21350.7	10276	5247.89	51.0693	9210.84	15587.8	18291.7	15852.1	15268.1	12892.8	8283.01	12385.5	27500	15030.2	5355.48	35.6314	17492.4	14966.6	21165.2	7370.63	20014.5	21010.9	15344.3	13956.1	9514.38	15648.3	4609.45	29.4565
P02042	Hemoglobin subunit delta	165495	110475	75531.5	107572	140492	138030	130562	91593.2	144342	122677	26841.1	21.8795	41196.9	99408.8	106127	100148	53250	18722	190899	58887.2	56301.6	80549	48010.2	59.6037	51232.1	77684.2	64763.9	50440.7	47186.2	32992.7	32687.7	47923.7	46543.7	50161.7	13329.2	26.5725	64914.8	86501.3	42816	70174.3	119814	54370.6	23528.1	90335.8	81106.9	70395.7	26787.2	38.0523
P04075	Fructose-bisphosphate aldolase A	18318.8	7469.44	4069.13	17644.9	18818.2	19451.4	8422.71	11730.6	8014.71	12660	5598.21	44.2197	5572.64	14142.6	12848.7	16006.2	18312.4	15866.8	24960.2	5637.41	23111.2	15162	6319.23	41.678	54288.7	20320.7	21787.4	39690.9	17929.1	26682.1	24595.1	7277.64	31756.6	27147.6	12810.9	47.19	33649.5	24474.8	28114.1	47657.9	36936.7	17084.4	16894.5	24326.6	23200.4	28037.7	9366.92	33.4083
P60903	Protein S100-A10	25746.8	15574.5	12954.8	22867.1	25898.7	2994.81	4190.67	22089.2	19201.6	16835.4	8159.79	48.4682	88797	79359.4	80384.3	71341	68232.1	76714.7	89350.4	83510.4	70011.5	78633.4	7340.25	9.33477	26829	17937.3	18597.6	27760.1	22312.5	30043.4	47531.4	37428.3	19790.9	27581.2	9212.28	33.4006	81092.7	66391.3	102339	77335.2	88548.6	104133	109486	95802.9	109607	92748.5	14457.1	15.5874
P29692	Elongation factor 1-delta	29909.4	12491.3	19169.3	25823.9	14945.4	31890.2	14211.1	23712.5	7392.01	19949.5	7904.57	39.623	18026.3	19150.6	12414.9	34401.2	83103.6	23009.3	27559.9	27970.7	8692.18	28258.7	20804.3	73.6206	47842.5	34214.8	36273.8	31718.2	35355.5	37069.4	42790.8	30067.2	27518.3	35872.3	5930.21	16.5315	39439.4	21065.2	22252.5	39947.7	30487.9	44090.5	26525.9	33749.5	31820.3	32153.2	7560.2	23.5131
P39687	Acidic leucine-rich nuclear phosphoprotein 32 family member A	7326.13	3979.37	10315.6	14277	12350.3	25066.2	17532.3	5760.36	6180.12	11420.8	6372.14	55.7941	8025.13	9617.48	13853.7	19916.7	20553.5	17219.5	12273.6	8861.2	8645.15	13218.4	4664.43	35.2873	15224.3	21109.7	12182.9	20113.6	23209.5	33427.7	12497.8	9176.03	20158.2	18566.6	6918.06	37.2608	20002.3	23131.2	15493.2	13445.6	19037.8	28199.7	25819.1	25201	19724.5	21117.2	4606.67	21.8148
Q96D15	Reticulocalbin-3	57381.5	73296.8	85932	62187.7	78056.8	103984	41392.4	35198	53957	65709.6	20618.4	31.378	16449.9	27239.7	27228.1	20180.5	58625.3	27359.1	22424.9	33284	24119	28545.6	11573.1	40.5425	59536.6	131273	152123	42846.7	53924.4	41870.8	113561	119261	167295	97965.6	46124	47.0818	32969.1	40785.2	27194	21600.7	17835.4	35708.6	64268.5	33602	39160.3	34791.5	12687.3	36.4666
P13796	Plastin-2	19141.9	14757.8	22491.3	15989.5	15392.6	27143.3	8389.92	23788.2	5874.57	16996.6	6584.9	38.7426	27047.5	15449.3	20276.9	60198.5	47252.9	17741.2	18024.9	60166.8	43818.7	34441.9	17453.7	50.6759	76211.8	90007.1	93078.2	40617.3	50975.2	29967.4	105610	104918	92908.3	76032.5	26840.9	35.3019	33120.8	29166	38260.7	29070.1	26103	24011.2	34993.8	38204.8	39297.9	32469.8	5316.62	16.374
P51991	Heterogeneous nuclear ribonucleoprotein A3	24315.6	9903.82	25937.8	19933.1	17714.9	15709.3	6008.56	18580.8	8460.01	16284.9	6550.48	40.2243	17970.3	25633.1	16448.8	17092.5	11727.1	12015.1	20214.1	20572.2	28431.5	18900.5	5267.29	27.8685	13074.6	32607.9	23026.9	35089.7	30708.3	24926.9	17478.3	27769.6	32544.5	26358.5	7015.34	26.6151	26843.9	11338.1	16273.9	29119.5	18552.5	21622.7	17248.7	24850.4	12803.3	19850.3	5834.13	29.3906
P09496	Clathrin light chain A	11590.7	25242.6	3086.62	17497	21985.4	18699.5	13032.5	13044.5	18047.3	15802.9	6131.51	38.7999	21875.1	23138.4	25811.5	22394.7	25088.9	7989.59	7526.36	9645.42	10429.3	17099.9	7466.47	43.6638	27792.1	41659.4	12151.2	36786.8	25060	21927.3	10990.8	58938.7	14899	27800.6	14826.1	53.3302	36219.2	35231.1	41878.8	25995.3	34463.5	20538.4	29856	37951.5	26288.4	32046.9	6428.63	20.0601
P24844	Myosin regulatory light polypeptide 9	42628.8	37502.8	46265.9	24012.6	40101.3	48964.3	7346.5	20165.8	22107.9	32121.8	13373.1	41.6324	26533.6	17192.4	29677.2	14499.3	30393.9	20067.2	10896.6	16020.8	28763	21560.4	6960.96	32.2858	48223	58481.7	13456.1	58505.5	69930.1	48425	55486.9	57581.1	75051	53904.5	16534.5	30.6738	31119.2	26302.4	36353.3	22278.1	21082.7	19644.2	39075.5	41575.5	30065.6	29721.8	7581.73	25.509
P18859	ATP synthase-coupling factor 6, mitochondrial	4702.26	10038.7	14194.3	29115.7	11642	24047.2	8287.26	18418.5	16192.1	15182	7314.8	48.1808	18528.6	19586.6	14138.7	13257.1	11392.1	12589.3	32158.5	36092.2	8623.05	18485.1	8986.05	48.6124	33115.4	17359.4	27458.8	38092.4	21139.8	20838.7	16273.5	16234.9	31890.9	24711.5	7700.12	31.16	64730.5	34448.6	38700.1	36506.3	13293.8	26124.8	31599.5	16995.7	92809.6	39467.6	23447.6	59.4097
Q15843	NEDD8	45236.6	24294.3	17121.7	24071.8	17352.4	20144	10317.8	12083.6	19380.2	21111.4	9620.01	45.5679	30541.6	5435.73	43159.1	41800.1	15813.8	36252.8	17955.1	25446.5	15983.5	25820.9	12299.7	47.6345	47115.8	51914.2	32270.8	59573.3	39646.8	49194.9	30668	42509.5	10844	40415.3	13589.3	33.6241	21259.5	17223.2	26865.4	49872.8	23913.7	28925.7	40223.2	10683	34048.9	28112.8	11277.3	40.1144
P24534	Elongation factor 1-beta	21836.9	26039.6	19100.5	8736.1	12116.7	27917.6	4985.13	4959.05	12593.5	15365	8202.67	53.3854	12169.4	23886.5	18044.2	21315	11175.5	3242.79	9001.46	21868.6	19592.8	15588.5	6583.86	42.2354	38980.2	22939.4	10237.9	21749.4	24010.5	16093.8	10365.7	20282.6	10662.5	19480.2	8668.25	44.4977	7988.47	12919.8	10194.6	11292.5	16195	12293.3	23925.8	12912.2	15921.7	13738.2	4341.38	31.6008
P26447	Protein S100-A4	7779.79	11681	8448.73	14661.8	14809.3	24417	10216.2	23952.1	12695.3	14295.7	5761.65	40.3034	29504.1	7631.12	19193.1	19121.5	25706.9	33233.9	12885.3	7849.6	26186.9	20145.8	8748.22	43.4245	33233.9	32309.6	38922	43247.4	40771	33873.8	33457.7	16961	24249.3	33002.9	7715.76	23.3791	34835.4	39915.9	25386.8	47771.8	28074.4	14902	19873.3	29068.6	25079.6	29434.2	9517.4	32.3345
Q92945	Far upstream element-binding protein 2	10231.4	5114.27	11134.6	19744.8	9636.73	17041.5	12841	8427.19	12718.5	11876.7	4165	35.0687	15635.7	10114.2	11525.1	11520.8	14308.7	8336.32	18796.3	8720.45	21641.9	13399.9	4323.77	32.2671	16121.9	21645.7	36226.9	41910.9	18480.5	25785.6	35608.3	34298.9	9938.88	26668.6	10252.4	38.4435	18185.6	24611.6	6978.93	16148.9	27013.9	30320	18212.7	11711.5	22767.8	19550.1	7010.85	35.8609
P02792	Ferritin light chain	9502.67	11793.3	7708.53	6902.09	7349.62	6421.79	3311.12	4173.5	3729.16	6765.75	2624.85	38.7961	14087.6	13645.5	26310.8	24059	10743.5	23311.8	20005.6	9320.75	14629.8	17346	5847.91	33.7133	9087.25	11211.2	40595.9	26965.2	23368.8	39562.6	14656.1	32753.1	15585.1	23753.9	11288.9	47.5242	18185.1	38400.8	33920.8	5281.45	15286.6	13722	25193.8	17176.9	7502.48	19407.8	10551	54.3648
P31948	Stress-induced-phosphoprotein 1	5711.24	3251.09	2640.17	19936.6	14908.5	6719.44	8719.85	7354.01	5865.69	8345.18	5299.76	63.5068	4162.62	6025.83	9701.67	8264.16	4894.13	11359.9	20834.9	9585.54	11302.2	9570.1	4696.2	49.0716	6542.04	10583.4	14287.6	14430.8	10898	14002.8	15294.7	9762.36	6444.69	11360.7	3183.44	28.0215	16329	14543.5	11462.5	8221.73	4901.83	10483.3	16215.5	5878.22	14568.4	11400.4	4096.97	35.9369
P15311	Ezrin	1686.3	7133.01	7439.82	3174.14	15380.5	9935.5	12912.8	6972.78	5062.11	7744.11	4158.9	53.704	10569.5	6734.76	7912.25	15111.3	11889.1	15483.4	4890.84	8192.02	12132.6	10324	3465.42	33.5667	32071.4	22611.1	25369.6	18692.3	23094.8	15079.8	15744.8	13549	21707.9	20880.1	5502.85	26.3546	18032.6	26025.7	10245.8	15329	9684.22	22916.8	17376.6	32348	23495.6	19494.9	7002.73	35.9208
Q07955	Serine/arginine-rich splicing factor 1	9761.81	9918.39	9138.46	9676.66	8332.02	5807.87	23603.4	10870	21885.1	12110.4	5852.32	48.3247	12352.2	9028.66	4808.1	9120.77	7893.44	6786.17	11268.2	3649.04	8149.83	8117.38	2633.96	32.4483	16865.9	19907.9	18158.6	10737.2	25028.7	11710.8	12397.2	13171.1	7922.09	15099.9	5024.8	33.277	27567.2	11145.6	11436.4	24393.8	8885.16	12656.1	27203.5	8288.89	5978.48	15283.9	8105.19	53.0308
P05109	Protein S100-A8	13227.7	10967.4	14578.6	12430.9	21653	10592.2	2051.16	8652.51	18488	12515.7	5317.21	42.4843	6802.55	20588	46883.8	11441.9	23392.9	26806.4	9734.02	25522	26506.9	21964.3	11410.7	51.9512	53447.2	90033.9	79046.7	16168.8	19368.1	21044.6	72120.1	74232.9	72949.3	55379.1	27330	49.3509	22329	29795.3	24600.5	10338.6	24538.1	21733.3	16260.6	27622.1	10326.3	20838.2	6656.77	31.9451
Q16363	Laminin subunit alpha-4	22240.3	10721.8	23505.3	20152.7	17979.2	17501.9	21634.8	14588.6	6780.53	17233.9	5287.16	30.6789	42966.3	40848.3	50701	28596	46008.4	18233.7	31131.3	44605.3	45419.2	38723.3	9879.91	25.5141	20461.8	25290.3	18355.2	29799	64984	38385.8	29665.7	21350.2	26651.2	30549.2	13443	44.0044	62748.4	39107.5	44373.6	45721.9	52681.8	31096.7	55675.2	19702.8	29986	42343.8	12990.5	30.6787
Q15084	Protein disulfide-isomerase A6	12018.6	6422.68	11156.8	14395.5	11040.2	12024.5	10433.1	12035.5	10616.8	11127.1	1999.71	17.9716	10028	4212.32	11965.3	13889.6	10902.6	15093.4	7127.44	5695.83	13487.2	10266.9	3613.93	35.2	13381.4	16297.9	7335.88	13477.2	40150.5	21541.8	28254.3	22745.7	14219.1	19711.5	9292.77	47.1438	14926.3	23602.9	25426.6	16206.8	14258.8	21901.9	32040.1	15401.4	19446.7	20356.8	5621.49	27.6147
P98179	RNA-binding protein 3	9339.03	8385.53	6342.97	4006.6	8743.28	12200	1514.79	7832.57	6100.39	7162.8	2947.95	41.1564	14158.2	10738.6	6056.48	7279.1	4633.04	10014.9	4455.1	3784.52	12736.1	8206.22	3613.27	44.0308	20820.4	16242.6	14805.6	26202.4	13362.9	15050	13032.9	20170.8	14740	17158.6	4114.64	23.98	12647.9	14318.6	18950.3	15117.4	11274	16603.6	9725.6	18688.9	11377.2	14300.4	3130.8	21.8931
P43121	Cell surface glycoprotein MUC18	10318.1	5193.6	8302.77	8981.74	5532.22	9950.1	4719.32	17877	3306.36	8242.35	4136.79	50.1894	41875.1	35546.1	44708.4	25202.3	31879.5	11477.3	18735.3	43728.8	30562.5	31523.9	10814.3	34.3051	18947.3	22709.4	15674.9	28333.5	23815.6	19709.5	18582	23012.4	29219	22222.6	4253.9	19.1422	15222.5	25153	19625.6	12533.1	7303.39	14432.5	21457.4	10739.8	54988.2	20161.7	13372	66.3235
P01024	Complement C3	21026.6	17319.6	19854.4	22761.3	23181.6	25901.5	18360.3	24107.6	27819.9	22259.2	3259.36	14.6428	15325.1	17905.7	16073.9	22620	15635.9	28186.7	11377.8	10951.3	13779.7	16872.9	5180	30.7001	30228.1	13670.8	12153.2	24748.8	25499.6	23648.9	20517.3	26032.7	22112.8	22068	5527.62	25.0481	16833.6	24593.9	32538.9	11445.2	21433	16879.2	18742.4	12904.6	33292.6	20962.6	7405.79	35.3286
O95994	Anterior gradient protein 2 homolog	28211.5	1318.52	24077	8362.57	12304.1	14844.4	9917.64	23079.6	18417.4	15614.8	8129.89	52.0654	4414.67	10237.4	7039.24	14065.4	9118.7	8465.84	17006.4	5787.79	13535.4	9963.44	3929.89	39.4431	4837.55	11945.9	16699.9	40305.7	21688.9	40650.3	13093.8	28749.5	6578.24	20505.5	12690.2	61.8865	3186.85	13374.4	8936.88	26627.1	8521.13	7672.04	6668.03	13825.6	7161.17	10663.7	6436.31	60.3573
P25398	40S ribosomal protein S12	4861.45	11235.7	17085	9098.12	10532.9	11181.1	8218.03	4531.91	7555.82	9366.67	3591.05	38.3386	13796.8	13438.2	9291.39	10943.1	7743.83	21692	11656.8	12363.5	10067.1	12332.5	3782.86	30.6739	18857.4	7514.45	14113.7	31764.6	22917.1	23677.8	13815	14626.4	27190.4	19386.3	7208.99	37.186	21708.6	16712.3	19192.2	18399.2	17635.3	10913.9	15386.8	17798.8	19553.3	17477.8	2870.66	16.4246
P31942	Heterogeneous nuclear ribonucleoprotein H3	9659.68	6188.29	5656.77	8957.65	10347.8	9667.29	4501.99	5749.98	3637.77	7151.91	2370.91	33.1507	11547.1	14651.6	13960	18726.8	11590.5	7688.41	17202.9	6799.43	10183.2	12483.3	3806.43	30.4921	17067.6	14273.9	9588.31	12986.5	17794.4	14838.1	12277.9	4311.46	19430.3	13618.7	4347.27	31.9213	9355.66	12968.1	13307.9	13295.8	12090.2	22476.2	15370.2	10452.2	7880.73	13021.9	3977.75	30.5467
P06454	Prothymosin alpha	33680.2	28215.8	7656.33	13109.5	43505.4	7337.84	8534.04	50034.6	62064.8	28237.6	19320.7	68.4217	13749.1	5942.69	73364.5	29764.3	44580.3	20366.4	12606.3	66244.6	16933.6	31505.8	23082.7	73.2651	18503.3	34384.3	19974.6	75668.3	79404.6	26773.8	23396.1	16998.7	7665.22	33641	24451.5	72.6837	32767	45119.7	22601.6	22545.3	35368.5	67903.3	24161.6	25983.8	25493.7	33549.4	14020.6	41.7909
Q13435	Splicing factor 3B subunit 2	2694.16	5280.14	10529.8	7891.31	15160.9	4972.98	6170.49	9729.66	3410.78	7315.58	3735.52	51.0625	26232.8	7880.65	3214.5	34784.5	25865.7	13444.5	30932	21499.3	24488.8	20927	9986.74	47.7218	13436.4	14400.2	15714.7	21040	37020.5	15088.6	7795.3	16001.4	9535.1	16670.2	8044.16	48.2546	21615	12122	9265.31	6046.08	21489.8	5644.23	16692.5	10151.9	13356.4	12931.5	5630.37	43.5401
Q15717	ELAV-like protein 1	21741.6	23973.4	9189.44	12631.4	31774.9	32066.8	3823.23	21906.7	6718.82	18202.9	9926.89	54.5346	10490	8225.99	16557.7	15417.9	9224.21	6878.03	20406	12122	4433.91	11528.4	4817.07	41.7844	20910.7	15595.2	23401.7	20634.7	16441.5	13026.3	12612.9	14212.7	10516.8	16372.5	4124	25.1886	18047.7	14531.8	20624.8	26743.4	6728.99	19585.2	19629	17281.6	7929.68	16789.1	5928.29	35.3103
Q14011	Cold-inducible RNA-binding protein	12554.3	33042.6	22595.7	17297	12300.4	39652.8	12461.8	18164.1	17143.2	20579.1	9131.43	44.3724	12201.2	61736.2	36994	35385.2	26565.5	19128.9	10242.1	9509.14	71239.4	31444.6	21145.1	67.2455	18850.7	31313.5	42222.2	41750.2	19536.6	98127.2	22901.9	26363.6	15723.9	35198.9	24010.3	68.2132	38457.8	18412.1	28061	28732.5	19082.2	35465.3	28262.7	29036.5	17816.3	27036.3	6940.88	25.6725
P68036	Ubiquitin-conjugating enzyme E2 L3	6073.47	5730.47	4500.52	12546	7751.96	7088.23	4360.62	2072.34	4071.95	6021.73	2813.8	46.7274	3280.62	13647.3	22686.5	12611.9	12894.8	25371	25161.4	6391.9	7606.21	14405.7	7780.26	54.0081	15203	17712.5	8708.51	9058.31	13587.2	10702.7	12085	13394.8	12265.2	12524.1	2710.72	21.6439	8901.88	10655.1	10247.4	36979.2	4203.94	41711.9	42496.6	7721.84	29678.5	21399.6	15083.9	70.4869
O43707	Alpha-actinin-4	21272.1	17408.9	13608.3	13680.2	15177.4	14561.8	20091.2	18300.1	21559.9	17295.5	3008.53	17.3949	5987.59	3947.8	2784.15	7215.7	6051.5	8644.07	5269.64	5793.58	10435.1	6236.57	2179.89	34.9534	17523.6	6963.86	13239.7	14620.8	22010.1	17611	18698.7	21404.9	15553.9	16402.9	4313.34	26.2961	23750.8	10704.2	9738.27	23302.1	14710.5	5309.11	8898.71	11881.8	13618.1	13546	5920.48	43.7066
P23246	Splicing factor, proline- and glutamine-rich	5971.11	11469.8	5579.87	6241.92	11995.1	2996.63	21948.6	11308.5	5198.65	9190.01	5443.74	59.2354	12923.1	6110.39	10908.8	8883.91	20347.8	20112.9	7786.11	5062.44	7663.96	11088.8	5366.16	48.3925	16842.1	15589.4	13247.1	26987	29075.3	37217.8	20953.4	16147.4	15746.2	21311.8	7608.63	35.7016	19387.5	15540.2	19140.6	10775.3	12844.7	14198.8	13116.9	13016.7	18147.9	15129.8	2926.1	19.3399
Q07021	Complement component 1 Q subcomponent-binding protein, mitochondrial	11265.1	8029.19	14453.1	32186.4	12171.4	21734.6	15626.8	12198	9388.32	15228.1	7077.62	46.4774	16564.6	19253	18283	18136.9	18877	15300.7	15850.9	20459.2	18614.6	17926.7	1590.98	8.87492	22237	21465.2	34721.4	21320.9	27427.8	23643.1	8059.25	14580.6	23508.6	21884.9	7042.3	32.1788	24516.9	19354.3	27331.3	23166.2	36636.5	20679.9	16082.2	18444.5	26577	23643.2	5806.1	24.5572
P00734	Prothrombin	14270.2	10183.5	14435.8	14772	22344	29429.4	20602.7	16216.2	16201.6	17606.1	5368.92	30.4946	12060.8	6702.12	25126.7	21825.2	14730.2	22124.1	21919.2	12644.2	19212.3	17371.6	5754.21	33.1242	40874	26064	18405.3	15766	28016.3	22509.3	16017.1	17075.2	26956.9	23520.5	7636.14	32.466	29709.9	27800.5	15192.1	31546.1	29595.4	36083.7	28968.6	33181.9	13111.1	27243.2	7392.11	27.1337
Q15637	Splicing factor 1	7068.58	5674.78	4660.49	8062.49	10507	10467.3	5232.88	6982.72	6361.63	7224.2	1993.38	27.5931	5125.7	7208.09	8738.61	8617.2	8570.88	5344.34	12803.9	13551.2	7125.92	8565.1	2768.42	32.3221	17389.2	8519.23	7298.88	20490.3	26256.6	29394.6	20649.5	7094.75	8097.4	16132.3	8175.79	50.6797	10910.1	12838.2	10993.5	20140.4	21090.1	14121.1	8986.15	9126.81	31163.1	15485.5	6924.38	44.7153
Q9ULZ3	Apoptosis-associated speck-like protein containing a CARD	20365	10609.6	16241.1	21017.3	16660.4	19987.1	11050.6	5111.3	12691.5	14859.3	5076.85	34.1661	31663.5	12976.1	11326.2	24922.5	31843.8	15486.6	14922.6	14572.7	23176.3	20098.9	7533.03	37.4798	11610.6	24241	30962.4	27531.4	43017.2	44614	23597.8	24818.4	25303.3	28410.7	9594.76	33.7717	33676.5	23994	26951.5	34434.4	31695	16078.3	14693.7	26360.6	37371.9	27250.7	7520.91	27.599
P02753	Retinol-binding protein 4	12155.2	8697.29	7765.25	14049.6	18432.2	12594.4	9627.89	9865.28	9920.24	11456.4	3102.71	27.0828	9122.46	13028	7029.7	15759.1	14680	25043.4	11621.7	14646.8	10127.5	13451	4912.48	36.5214	22044.1	14408.2	17054.9	28175.1	29786.3	35482.1	16147.3	15278.4	33893.3	23585.5	7894.27	33.4708	20103.6	18525.4	16676.6	16739.8	8716.13	17082	23907.8	16381.2	16825.3	17217.5	3778.09	21.9433
P55008	Allograft inflammatory factor 1	20982.1	14744.2	3967.73	15972.4	12894.9	19137.8	9147.53	9488.5	8426.95	12751.3	5189.57	40.6982	15634.1	15093.3	18395.4	36118	35859.8	31444.3	24716.3	18361	37999.9	25958	8928.43	34.3956	49556.6	27417.9	33854.5	32013	52930.5	29441.5	43206	34330.9	31777.7	37169.8	8614.02	23.1748	12457.7	37650.7	51120.5	29482.8	19876.8	54011.4	34497.1	11268.5	14998.2	29484.9	15222	51.6267
P01591	Immunoglobulin J chain	11724.1	6088.04	12259.7	11463.9	7301.09	6437.47	24772.3	10827	2478.42	10372.4	5960.34	57.4633	8422.54	3543.89	8533.14	18979.8	23802	21392.8	25555	18419.3	12328	15664.1	7278.42	46.4657	41421.2	27231.5	13029.8	59422.7	69830	35922.4	13137.1	19664.8	24135.5	33755	18891.4	55.9661	40931.2	17471.9	13067.9	48098.1	43026.1	49449.9	51651.1	7805.23	42202.9	34856	16113.2	46.2279
[truncated: 63 more rows]
[truncated: 146 more columns]

## Sheet: Table S8
Table S8. Proteins classified to different groups in Venn daigram.
Uniprot ID	Name
19 elements included in All:
P67936	Tropomyosin alpha-4 chain
P00738	Haptoglobin
P68104	Elongation factor 1-alpha 1
O43852	Calumenin
P51858	Hepatoma-derived growth factor
Q00839	Heterogeneous nuclear ribonucleoprotein U
O43399	Tumor protein D54
[truncated: 207 more rows]
